# Supplementary material for: Picture perfect: A stimulus set of 225 pairs of matched clipart and photographic images normed by Mechanical Turk and laboratory participants
Source: Behav Res Methods. 2018 Mar 8;50(6):2498–510. doi: 10.3758/s13428-018-1028-5 (PMC6267513; doi:10.3758/s13428-018-1028-5)
Supplement: Supplementary file 1 — (XLSX 159 kb). [file 13428_2018_1028_MOESM1_ESM.xlsx]

## Sheet: Object Naming
% of Highest/Second Highest								% Modal Name Agreement						H Value
Photograph			Clipart					Modal Name	Photograph		Clipart			Photograph		Clipart
Highest/Second Highest -- Name	MTurk (%)	In-Lab (%)	Highest/Second Highest -- Name	MTurk (%)	In-Lab (%)				MTurk (%)	In-Lab (%)	MTurk (%)	In-Lab (%)		MTurk	In-Lab	MTurk	In-Lab
Apple	100	100	Apple	100	100			Apple	100	100	100	100		0	0	0	0
(Baby) Bottle	100	100	(Baby) Bottle	100	80			Baby bottle	100	100	100	80		1	1.05	0.97	1.71
Bagel	100	100	Bagel	100	100			Bagel	100	100	100	100		0	0	0	0
Ball	93	100	Ball	100	100			Ball	93	100	100	100		0.35	0	0.35	0.7
Balloon	100	100	Balloon	100	100			Balloon	100	100	100	100		0	0	0	0
Banana	93	100	Banana	100	100			Banana	93	100	100	100		0.35	0	0	0
Band-Aid™/Bandage	93/7	87/13	Band-Aid™/Bandage	80/20	60/40			Band-Aid™	93	87	80	60		0.35	0.57	0.91	0.97
Basket	100	100	Basket	100	100			Basket	100	100	100	100		0.35	0.35	0	0.7
Battery	100	100	Battery	100	100			Battery	100	100	100	100		0	0	0	0.35
Beer	100	100	Beer/Mug	73/20	80			Beer	100	100	73	80		1.38	1.1	1.78	1.87
Bell	100	100	Bell	100	100			Bell	100	100	100	100		0	0	0	0
Belt	100	100	Belt/Collar	80/20	93/7			Belt	100	100	80	93		0	0	0.91	0.35
Bib	100	80	Bib	100	87			Bib	100	80	100	87		0	1.56	0.57	0.7
Lego(s)/Blocks	67/33	53/47	Lego/Blocks	53/40	47/47			Blocks	33	47	40	47		1.74	1.91	1.99	2.28
Screw/Bolt	67/33	87/13	Screw/Bolt	60/33	67/13			Bolt	33	13	33	13		0.92	0.57	1.23	1.24
Book	100	100	Book	100	100			Book	100	100	100	100		0	0.7	0	0
Boot	93	100	Boot	100	100			Boot	93	100	100	100		0.7	1	1.05	0.57
(Water) Bottle/Thermos	47/27	100	(Water) Bottle	93	100			Bottle	47	100	93	100		2.39	1.82	1.16	1.27
Bottle opener/Can opener	53/33	53/27	Bottle opener/Can opener	53/47	27/27			Bottle opener	53	53	53	27		1.4	1.86	1	2.97
Bow/Ribbon	80/7	67/27	Bow/Bow tie	60/40	53/33			Bow	80	67	60	53		0.91	1.16	1.56	1.4
Bowl	100	100	Bowl	100	100			Bowl	100	100	100	100		0	0	0	0
Knife/(Box) Cutter	53/27	47/33	(Box) cutter/Knife	53/33	47/47			Box cutter	27	33	53	47		2.57	2.55	1.86	2.82
Bread	93	93	Bread	87	80			Bread	93	93	87	80		0.7	1.04	1.24	1.05
Broccoli	93	100	Broccoli	87	93			Broccoli	93	100	87	93		0.35	0	0.7	0.7
Bubbles	93	100	Bubbles	80	100			Bubbles	93	100	80	100		1.24	2.11	2.42	2.1
Bucket/Pail	60/33	73/27	Bucket/Pail	53/47	80/20			Bucket	60	73	53	80		1.23	1.47	1.27	1.05
Butter	93	93	Butter	100	100			Butter	93	93	100	100		0.35	0.35	0	0
Button	100	100	Button	87	93			Button	100	100	87	93		0	0	0.7	0.35
Cake	100	100	Cake	100	100			Cake	100	100	100	100		1.05	1.24	0.57	0
Calculator	100	100	Calculator	100	100			Calculator	100	100	100	100		0	0	0	0
Camera	100	100	Camera	100	100			Camera	100	100	100	100		0	0.35	0	0
Can opener	93	93	Can opener	100	100			Can opener	93	93	100	100		0.35	0.35	0	0
Candle	100	100	Candle	100	100			Candle	100	100	100	100		0	0.35	0	0
Candy/Toffee	100	80/20	Candy	100	100			Candy	100	80	100	100		0	0.72	0	0
Cap/Hat	67/33	60/40	Hat/Cap	47/53	67/33			Cap	67	60	53	33		1.57	1.52	1.97	1.23
Cards	100	100	Cards	100	100			Cards	100	100	100	100		0.84	0.84	1	0.57
Carrot	100	100	Carrot	100	100			Carrot	100	100	100	100		0	0	0	0
CD/Disk	87/13	93/7	CD/Disk	73/27	53/47			CD	87	93	73	53		1.34	0.35	1.34	1
Celery	100	80	Celery	87	80			Celery	100	80	87	80		0	0.91	0.57	0.91
Cheese	100	100	Cheese	100	100			Cheese	100	100	100	100		0	0	0.35	0
Cherries	100	100	Cherries	100	100			Cherries	100	100	100	100		0	0	0	0
Box/Chest	80/20	53/47	Box/Chest	60/40	40/53			Chest	20	47	40	53		1.37	2.37	1.97	1.27
Chocolate	87	100	Chocolate	93	100			Chocolate	87	100	93	100		0.7	0.35	0.7	0
Chopsticks/Drumsticks	67/13	93/7	Chopsticks/Drumsticks	67/27	73/7			Chopsticks	67	93	67	73		1.56	0.35	1.16	1.05
Cigarette	93	100	Cigarette	100	93			Cigarette	93	100	100	93		0.35	0	0	0.35
Clip	87	60	Clip	93	80			Clip	87	60	93	80		2.07	3.06	1.74	1.56
Clipboard	93	80	Clipboard	100	100			Clipboard	93	80	100	100		0.35	1.04	0	0
Clock	100	100	Clock	100	93			Clock	100	100	100	93		0	0.57	0.35	0.35
Clothespin/Clip	67/27	40/20	Clothespin/Clip	80/7	33/33			Clothespin	67	40	80	33		1.16	2.61	1.04	2.47
Comb	100	87	Comb	93	100			Comb	100	87	93	100		0	0.7	0.7	0
Controller/Remote (control)	50/36	67/33	Controller/Remote (control)	33/47	93/7			Controller	50	67	33	93		2.13	2.02	2.08	1.47
Oreos/Cookies	60/40	53/47	Cookies/Oreos	87/13	93/7			Cookies	40	47	87	93		0.97	1.46	0.91	0.35
Crackers	100	87	Crackers	93	93			Crackers	100	87	93	93		0	0.57	0.35	0.35
Crayons	100	100	Crayons	100	93			Crayons	100	100	100	93		0	0.35	0	0.35
Cupcake	100	100	Cupcake	93	100			Cupcake	100	100	93	100		0	0.35	0.35	0
Dart	100	87	Dart	93	100			Dart	100	87	93	100		0	0.7	0.37	0
Dice	100	100	Dice	100	93			Dice	100	100	100	93		0.57	1.05	0	0.35
Doll	100	100	Doll	100	100			Doll	100	100	100	100		1.24	0.35	0	0
Donut	100	100	Donut	100	100			Donut	100	100	100	100		0	0.35	0	0
Dropper/Pipette	73/13	47/33	Dropper/Pipette	79	47/20			Dropper	73	47	79	47		2.04	2.23	1.99	2.82
Drums/Bongos	53/40	80/20	Drums/Bongos	67/33	80/20			Drums	53	80	67	80		1.27	1.24	1.69	0.72
Drumsticks	93	100	Drumsticks	93	87			Drumsticks	93	100	93	87		0.35	0.35	0.35	0.57
Dustpan	80	60	Dustpan/Pan	60/13	53/7			Dustpan	80	60	60	53		1.04	2.17	1.6	2.31
Earrings	100	100	Earrings	100	93			Earrings	100	100	100	93		0	0	0	0.35
Eggs	100	100	Eggs	100	100			Eggs	100	100	100	100		0	0.35	0	0
Envelope	87	100	Envelope	100	87			Envelope	87	100	100	87		1.56	0	0.57	1.1
Eraser	100	93	Eraser	87	93			Eraser	100	93	87	93		0	0	0.35	0.35
Feather	100	100	Feather	100	100			Feather	100	100	100	100		0	0	0	0
Flashlight	100	93	Flashlight	100	93			Flashlight	100	93	100	93		0	0.7	0	0.35
Floppy disk/Disk	60/27	33/20	Floppy disk/Disk	43/43	40/20			Floppy disk	60	33	43	40		1.47	2.55	1.59	2.82
Flower	100	100	Flower	100	100			Flower	100	100	100	100		1.24	1.27	0.72	0.92
(Fly) Swatter	93	67	Fly swatter	67	67			Fly swatter	93	67	67	67		1.38	2.17	0.35	2.17
(Frying) Pan	80	93	(Frying) Pan	80	100			Frying pan	80	93	80	100		1.64	1.23	1.64	0.84
Glue stick/Glue	73/13	60/40	Glue stick/Glue	40/7	40/33			Glue stick	73	60	40	40		1.24	0.97	2.42	1.97
Grapes	93	100	Grapes	100	93			Grapes	93	100	100	93		0.35	0.35	0	0.35
Grater	100	87	Grater	73	73			Grater	100	87	73	73		0.84	1.38	1.93	1.74
Hair dryer/Blow dryer	80/13	53/40	Hair dryer/Blow dryer	60/27	60/33			Hair dryer	80	53	60	60		0.91	1	1.69	1.23
Hammer	93	100	Hammer	100	100			Hammer	93	100	100	100		0.35	0	0	0
Hanger	100	100	Hanger	100	100			Hanger	100	100	100	100		0.35	1.1	1.05	0.57
Harmonica	100	87	Harmonica	100	73			Harmonica	100	87	100	73		0	0.35	0	1.37
Helmet	100	100	Helmet	100	100			Helmet	100	100	100	100		0.57	0.57	0.91	0
Hole puncher	100	93	Hole puncher	87	93			Hole puncher	100	93	87	93		1.57	1.24	1.82	1.05
Horn	100	93	Horn	80	80			Horn	100	93	80	80		0.91	1.69	1.87	0.91
Hourglass/Timer	73/27	67/13	Hourglass/Timer	47/33	47/47			Hourglass	73	67	47	47		0.84	1.56	1.82	1.69
Ice (Cube) tray	93	73	Ice (Cube) tray/Tray	100	67/27			Ice cube tray	93	73	100	67		1.27	1.97	0.97	1.81
Iron	100	100	Iron	93	100			Iron	100	100	93	100		0	0.35	0.35	0.35
Jar	87	100	Jar/Bottle	60/20	87/7			Jar	87	100	60	87		0.7	0.7	1.86	1.04
Ketchup (Bottle)	67	73	Ketchup (Bottle)/Bottle	93/7	53/40			Ketchup bottle	67	73	93	53		2.02	2.29	1.56	2.5
Key	100	100	Key	100	100			Key	100	100	100	100		0	0.35	0	0
Keyboard	100	100	Keyboard	100	100			Keyboard	100	100	100	100		0.35	0.35	0	0
Knife	100	100	Knife	100	100			Knife	100	100	100	100		0	0.35	0	0.35
Ladle/Spoon	80/20	53/47	Ladle/Spoon	93/7	67/33			Ladle	80	53	93	67		1.05	2.06	0.35	1.38
Lamp	100	93	Lamp	100	93			Lamp	100	93	100	93		0	1.04	0	0.7
Lantern/Lamp	67/33	60/27	Lantern/Lamp	73/27	67/27			Lantern	67	60	73	67		1.24	1.6	1.05	1.38
Lemon	100	100	Lemon	100	100			Lemon	100	100	100	100		0	0	0	0
Lettuce	87	87	Lettuce	87	87			Lettuce	87	87	87	87		1.04	0.7	1.24	1.04
(Light) Bulb	93	100	(Light) Bulb	93	100			Lightbulb	93	100	93	100		1.05	0.72	0.91	0.84
Lighter	100	100	Lighter	100	100			Lighter	100	100	100	100		0	0.35	0	0
Lipstick	93	100	Lipstick	100	100			Lipstick	93	100	100	100		0.35	0	0	0
Lock	100	100	Lock	100	100			Lock	100	100	100	100		0.91	0.35	1.37	1.04
Lollipop	87	100	Lollipop/Candy	80/7	87/13			Lollipop	87	100	80	87		0.57	0	0.91	0.57
Magnet	87	100	Magnet	93	93			Magnet	87	100	93	93		0.57	0	0.35	0.35
Magnifying glass	73	87	Magnifying glass	87	80			Magnifying glass	73	87	87	80		1.24	0.7	0.91	1.04
Marbles	93	100	Balls/Marbles	47/47	53/47			Marbles	93	100	47	47		0.35	0.7	1.29	1
Marker	93	100	Marker	93	100			Marker	93	100	93	100		0.35	0.7	0.35	0.35
Measuring spoons/Spoons	80/20	100	Measuring spoons	87	67			Measuring spoons	80	100	87	67		0.72	0	0.7	2.17
Microphone	100	100	Microphone	100	87			Microphone	100	100	100	87		0	0	0.72	1.47
Monitor/Computer	93/7	33/33	Monitor/Computer	87/7	47/40			Monitor	93	33	87	47		0.7	2.55	1.04	1.56
Mouse	100	100	Mouse	93	100			Mouse	100	100	93	100		0.7	0.7	1.05	0.35
Mug/Cup	60/40	67/33	Mug/Cup	80/20	80/20			Mug	60	67	80	80		1.34	0.92	0.72	0.72
Mushrooms	100	100	Mushroom	100	100			Mushrooms	100	100	100	100		0	0	0	0
Nail clipper	80	87	Nail clipper	93	87			Nail clipper	80	87	93	87		1.38	0.57	1.04	0.91
Nail polish	87	100	Nail polish	93	93			Nail polish	87	100	93	93		0.7	0.35	0.35	0.35
Necklace	93	93	Necklace	80	80			Necklace	93	93	80	80		0.35	0.35	1.04	1.04
Notebook	93	100	Notebook	100	93			Notebook	93	100	100	93		0.35	0.35	0.35	0.35
Onion	100	100	Onion	93	100			Onion	100	100	93	100		0	0.35	0.35	0
Orange	100	100	Orange	100	93			Orange	100	100	100	93		0	0	0	0.35
Outlet/Socket	73/20	40/27	Outlet	67	87			Outlet	73	40	67	87		1.69	3	1.87	1.37
(Oven) mitt	87	67	(Oven) mitt	87	93			Oven mitt	87	67	87	93		1.04	2.15	1.56	1.97
Pacifier	100	67	Pacifier/Sucker	80/7	47/40			Pacifier	100	67	80	47		0	1.69	0.91	1.82
Paddle/Racket	93/7	53/33	Paddle/Racket	93/7	53/40			Paddle	93	53	93	53		1.16	2.52	1.16	2.2
Paintbrush/Brush	67/33	93/7	Paintbrush/Brush	73/27	73/27			Paintbrush	67	93	73	73		0.92	0.7	0.84	0.84
Paperclip	93	80	Paperclip	100	87			Paper clip	93	80	100	87		0.35	1.04	0	0.57
Pasta/Noodles	60/33	80	Pasta/Noodles	33/53	67/13			Pasta	60	80	33	67		1.23	0.91	1.4	1.24
Pear	100	93	Pear	100	93			Pear	100	93	100	93		0	0.35	0	0.35
Peas	80	73	Peas/Plantains	47/20	73/13			Peas	80	73	47	73		1.56	2.47	2.64	2.47
Pen	100	100	Pen	100	100			Pen	100	100	100	100		0.35	0	0	0
Pencil	100	100	Pencil	100	100			Pencil	100	100	100	100		0	0	0	0
(Pepper) grinder/Peppermill	53/27	40/7	(Pepper) Grinder/(Pepper) shaker	53/20	20/20			Pepper grinder	53	40	53	20		2.21	2.97	2.15	2.87
Perfume	93	100	Perfume/Spray (Bottle)	40/40	60/27			Perfume	93	100	40	60		1.04	0.57	2.6	2.07
Pie	100	93	Pie	100	100			Pie	100	93	100	100		0.57	0.35	0.57	0
Pill box/Pill organizer	20/33	20/7	Pill box/Pill case	40/20	13/20			Pill box	20	20	40	13		2.42	3.14	2.56	2.82
Pills/Tablets	93	73/27	Pills	100	93			Pills	93	73	100	93		0	0.84	0	0.35
Pinwheel/Windmill	53/13	20/47	Pinwheel/Windmill	43/7	13/33			Pinwheel	53	20	43	13		2.31	2.96	2.36	3.11
Pistachios/Nuts	60/27	60/13	Pistachios/Nuts	60/27	60/33			Pistachios	60	60	60	60		1.47	1.55	1.93	1.23
Pitcher/Jug	87/7	33/60	Pitcher/Jug	87/7	27/67			Pitcher	87	33	87	27		0.7	1.53	0.7	1.16
Pizza	100	100	Pizza	100	100			Pizza	100	100	100	100		0.35	0.84	0.35	0.35
Plate	93	100	Plate	100	87			Plate	93	100	100	87		0.7	0	0.35	0.7
Pliers	86	60	Pliers	73	67			Pliers	86	60	73	67		0.73	2.31	1.69	1.43
Pot	80	87	Pot	87	100			Pot	80	87	87	100		1.24	1.37	0.57	0.35
(Gift) Box/Present	53/33	67/27	Present/Gift (Box)	60/33	53/47			Present	33	27	60	53		1.91	2.07	1.69	1.4
Printer	93	100	Printer	87	100			Printer	93	100	87	100		0.7	0	0.91	0
Protractor/Ruler	53/33	93	Protractor/Ruler	64/29	60/27			Protractor	53	93	64	60		1.53	0.35	1.2	1.47
Bag/Purse	40/60	60/27	Purse/Bag	60/40	53/47			Purse	60	27	60	53		1.47	2.06	1.47	1.4
Q-tipª/Cotton swab	47/40	53/27	Q-tipª/(Cotton) Swab	73/27	67/20			Q-tip™	47	53	73	67		1.56	1.64	1.05	1.56
Radio	93	93	Radio/Walkie talkie	93/7	80/20			Radio	93	93	93	80		0.7	0.35	1.04	0.72
Razor/Shaver	93/7	60/20	Razor/Shaver	93/7	87/13			Razor	93	60	93	87		0.91	1.87	0.7	0.91
Recorder/Flute	53/47	60/40	Recorder/Flute	40/53	67/33			Recorder	53	60	40	67		1	0.97	1.27	0.92
Remote (control)	100	100	Remote (control)	100	100			Remote control	100	100	100	100		1	0.57	1.23	0.92
Ring	100	100	Ring	100	100			Ring	100	100	100	100		0	0.35	0	0
Rolling pin/Roller	73/20	60/33	Rolling pin/Roller	93/7	53/47			Rolling pin	73	60	93	53		1.05	1.47	0.35	1.4
Rope	100	93	Rope	100	100			Rope	100	93	100	100		0	0.7	0	0
(Rubber) Duck(y)	93	100	(Rubber) Duck(y)	100	100			Rubber duck	93	100	100	100		1.16	1.16	0.72	1.23
Rubik's Cubeª	87	100	Rubik's Cubeª/Cube	87/7	73/27			Rubik's Cube™	87	100	87	73		0.57	0.35	0.7	0.84
Ruler	100	100	Ruler	100	100			Ruler	100	100	100	100		0	0.35	0	0
Safe	93	73	Safe/Locker	100	47/33			Safe	93	73	100	47		0.35	1.24	0	1.51
Safety pin/Pin	67/33	73/27	Safety pin/Pin	71/29	47/40			Safety pin	67	73	71	47		0.92	0.84	0.86	1.56
(Salt) Shaker/Salt container	100	73/27	Salt shaker	87	80			Salt shaker	100	73	87	80		1.27	1.47	1.24	1.69
Sandal/Shoe	67/20	53/13	Sandal	80	93			Sandal	67	53	80	93		1.38	1.64	1.04	0.35
Saw	100	87	Saw	100	80			Saw	100	87	100	80		0.57	1.04	0.73	1.37
Scale	100	87	Scale	100	80			Scale	100	87	100	80		0.57	1.56	0.57	1.24
Scarf	93	100	Scarf	100	80			Scarf	93	100	100	80		0.35	0.57	0	1.04
Scissors	100	100	Scissors	100	100			Scissors	100	100	100	100		0	0.35	0	0
Screwdriver	100	93	Screwdriver	100	100			Screwdriver	100	93	100	100		0.35	0.7	0.35	0
Sharpener	100	100	Sharpener	100	100			Sharpener	100	100	100	100		0.57	0.91	1	0.84
Shoe/Sneaker	73/27	87/7	Shoe/Sneaker	53/47	73/27			Shoe	73	87	53	73		1.47	1.47	1.93	0.84
Shorts	87	93	Shorts	93	93			Shorts	87	93	93	93		0.7	1.24	0.7	0.7
Shovel/Trowel	73/20	80	Shovel/Spade	60/20	87/13			Shovel	73	80	60	87		1.55	1.37	1.87	0.91
Sippy cup/(Baby) Bottle	60/27	27/47	Sippy cup/(Baby) Bottle	60/13	47/40			Sippy cup	60	27	60	47		1.55	2.6	1.87	2.36
Skate	93	93	Skate	93	93			Skate	93	93	93	93		1.55	1.53	0.91	1.16
Skirt	100	100	Skirt	87	87			Skirt	100	100	87	87		0	0.35	0.57	0.7
(Soap) Dispenser	73	73	(Soap) Dispenser	73	73			Soap dispenser	73	73	73	73		2.47	1.56	2.56	2.02
Socks	100	100	Socks	100	100			Socks	100	100	100	100		0	0.57	0	0
Speaker	100	80	Speaker	93	100			Speaker	100	80	93	100		0	1.04	0.35	0
Sponge	100	93	Sponge	93	100			Sponge	100	93	93	100		0	0.7	0.35	0
Spray bottle/Spray(er)	67/27	67/20	Spray bottle/Spray	73/13	67/20			Spray bottle	67	67	73	67		1.38	1.56	1.37	1.38
Squeegee	80	20	Squeegee/Window cleaner	80	27/20			Squeegee	80	20	80	27		0.91	3.32	1.56	2.79
Stamp	87	93	Stamp	93	93			Stamp	87	93	93	93		0.91	0.35	0.91	0.35
Staple remover	93	73	Staple remover	87	73			Staple remover	93	73	87	73		0	1.24	0.7	1.37
Stapler	100	100	Stapler	100	100			Stapler	100	100	100	100		0	0	0	0
Strainer/Drainer	60/27	60/7	Strainer/Colander	67/27	60/7			Strainer	60	60	67	60		1.47	1.69	1.16	1.87
Strawberries	100	100	Strawberries	100	93			Strawberries	100	100	100	93		0	0	0	0.35
Sunglasses/Glasses	80/20	73/27	Sunglasses/Glasses	80/20	53/47			Sunglasses	80	73	80	53		0.91	0.84	0.72	1
Sword	100	100	Sword	100	100			Sword	100	100	100	100		0	0.57	0	0
Syringe/Needle	73/27	67/7	Syringe	93	80			Syringe	73	67	93	80		0.84	1.69	0.35	1.04
Tape (dispenser)	93	93	Tape (dispenser)	100	100			Tape dispenser	93	93	100	100		1.47	1.16	1	0.97
Tape measure/Measuring tape	67/13	27/60	Tape measure/Measuring tape	60/40	53/40			Tape measure	67	27	60	53		1.56	1.47	0.97	1.71
Tea bag/Tea	80/13	93/7	Tea bag/Tea	93/7	87/13			Tea bag	80	93	93	87		0.91	0.35	0.35	0.57
Teacup/Cup and saucer	20/27	47/13	Cup and saucer/Teacup	47/20	27/40			Teacup	20	47	47	27		2.84	2.15	1.75	2.15
Teapot	73	93	Teapot	80	87			Teapot	73	93	80	87		1.37	0.35	0.91	0.7
Teddy bear/Bear	73/27	73/27	Teddy bear/Bear	73/27	67/33			Teddy bear	73	73	73	67		1.05	1.05	1.24	1.16
(Tennis) Racket	100	93	(Tennis) Racket	100	100			Tennis racket	100	93	100	100		1	1.16	0.92	0.92
Thermometer	87	93	Thermometer	100	67			Thermometer	87	93	100	67		0.91	0.35	0.35	1.87
Thermos	93	100	Thermos	80	73			Thermos	93	100	80	73		0.7	0	1.69	1.24
Thread/String	80	67/20	Thread/String	93	60/27			Thread	80	67	93	60		1.04	1.99	0.91	2.06
Tie/Necktie	87/13	80/20	Tie/Necktie	80/20	100			Tie	87	80	80	100		0.57	0.72	0.72	0
Tissue (Box)/Kleenex (Box)	80/20	100	Tissue (Box)/Kleenex	73/27	93/7			Tissue	80	100	73	93		0.91	0.35	2.02	1.47
Toaster	100	100	Toaster	100	100			Toaster	100	100	100	100		0	0	0	0
Toilet paper	80	87	Toilet paper	93	80			Toilet paper	80	87	93	80		1.04	1.56	0.7	1.04
Tomato	100	100	Tomato	100	100			Tomato	100	100	100	100		0	0.35	0	0
Tongs	93	87	Tongs	100	73			Tongs	93	87	100	73		0.35	1.04	0	1.69
Toothbrush	100	100	Toothbrush	100	93			Toothbrush	100	100	100	93		0	0.35	0	0.35
Toothpaste	100	100	Toothpaste	100	93			Toothpaste	100	100	100	93		0	0	0	0.35
Towel	100	80	Towel	93	80			Towel	100	80	93	80		0.72	1.37	0.7	1.05
(Toy) Car	93	100	(Toy) Car	100	100			Toy car	93	100	100	100		1.27	0.84	1.05	0.57
(Toy) Train	80	93	(Toy) Train	93	87			Toy train	80	93	93	87		1.84	1.23	1.38	1.38
(Toy) Truck	93	93	(Toy) Truck	100	100			Toy truck	93	93	100	100		1.27	1.47	2.11	1.4
Tray/Plate	53/13	80/20	Tray/Platter	47/20	67/7			Tray	53	80	47	67		2.28	1.05	2.33	1.87
Trophy	100	100	Trophy	93	87			Trophy	100	100	93	87		0	0.35	0.7	0.7
Umbrella	100	100	Umbrella	100	100			Umbrella	100	100	100	100		0	0.35	0	0
USB (Drive/Key)/Flash drive	47/40	93	USB (Drive/Stick)/Flash drive	60/33	93			USB drive	47	93	60	93		1.97	1.24	2.5	1.56
Vase	100	100	Vase	100	93			Vase	100	100	100	93		0	0.35	0	0.35
Wallet/Purse	67/13	87/13	Purse/Wallet	60/33	33/47			Wallet	67	87	33	47		1.56	0.57	1.23	1.51
Watch	100	100	Watch	100	100			Watch	100	100	100	100		0.35	0.91	0.35	0
(Water/Toy) Gun	87	100	(Water) gun	93	93			Water gun	87	100	93	93		2.42	1.77	2.15	1.75
Watermelon	100	100	Watermelon	100	100			Watermelon	100	100	100	100		0	0	0	0
Weight/Dumbbell	47/27	47/20	Weight/Dumbbell	27/27	60/7			Weight	47	47	27	60		1.93	2.23	2.52	2.31
Whisk/Egg beater	73/13	53/7	Whisk/Mixer	93/7	80/13			Whisk	73	53	93	80		1.24	2.17	0.91	1.24
Whistle	100	100	Whistle	100	100			Whistle	100	100	100	100		0	0.35	0	0
Wine (Glass)	93	93	Wine (Glass)/Glass	87/7	73/20			Wine	93	93	87	73		1.86	1.69	1.56	2.28
(Wooden) Fork	100	93	(Wooden) Fork	100	100			Wooden fork	100	93	100	100		0.92	1.27	0.97	0.84
(Wooden) Spoon	93	100	(Wooden) Spoon	100	93			Wooden spoon	93	100	100	93		1.27	0.92	0.97	1.23
Wrench	100	73	Wrench	100	73			Wrench	100	73	100	73		0	1.37	0.91	1.24
Yarn/String	80/20	67/27	Yarn	100	93			Yarn	80	67	100	93		0.72	1.77	0	0.35
Yo-yo	100	93	Yo-yo	100	100			Yo-yo	100	93	100	100		0	0.7	0	0

## Sheet: Verb Generation
% of Highest/Second Highest -- Verb									% Associated Verb Agreement							H Value
Modal Name	Photograph			Clipart					Modal Name	Modal Verb	Photograph		Clipart			Photograph		Clipart
	Highest/Second Highest -- Verb	MTurk (%)	In-Lab (%)	Highest/Second Highest -- Verb	MTurk (%)	In-Lab (%)					MTurk (%)	In-Lab (%)	MTurk (%)	In-Lab (%)		MTurk	In-Lab	MTurk	In-Lab
Apple	Eat/Bite	67/13	60/20	Eat	60	80			Apple	Eat	67	60	60	80		1.43	1.69	1.87	1.04
Baby bottle	Drink/Suck	47/27	53/20	Drink/Feed	40/33	33/20			Baby bottle	Drink	47	53	40	33		2.06	1.86	1.97	2.04
Bagel	Eat/Spread	67/13	40/27	Eat/Spread	60/20	67/7			Bagel	Eat	67	40	60	67		1.56	2.21	1.69	1.69
Ball	Throw/Play	33/20	33/33	Throw/Play	7/13	40/27			Ball	Throw	33	33	7	40		2.37	1.83	2.33	2.21
Balloon	Pop/Blow	53/13	47/33	Pop/Blow	60/20	27/53			Balloon	Pop	53	47	60	27		2.17	1.82	1.69	1.77
Banana	Peel/Eat	53/40	73/27	Peel/Eat	67/20	40/60			Banana	Peel	53	73	67	40		1.27	0.84	1.38	0.97
Band-Aid™	Cover/Apply	20/27	13/7	Cover/Protect	27/20	20/13			Band-Aid™	Cover	20	13	27	20		2.66	3.24	2.92	3.32
Basket	Carry/Hold	80	47/20	Carry/Hold	60/13	20/27			Basket	Carry	80	47	60	20		1.04	2.28	1.74	3.06
Battery	Charge/Power	27/27	33/27	Charge/Energize	20/27	40			Battery	Charge	27	33	20	40		2.57	2.6	2.74	2.87
Beer	Drink/Chug	87/7	73/13	Drink	93	80			Beer	Drink	87	73	93	80		0.7	1.24	0.35	0.91
Bell	Ring	93	93	Ring	87	93			Bell	Ring	93	93	87	93		0.35	0.35	0.7	0.35
Belt	Wear/Tighten	53/13	53/7	Wear/Tighten	27/20	53/20			Belt	Wear	53	53	27	53		2.17	2.17	2.79	1.99
Bib	Wear/Eat	53/20	47/7	Wear/Protect	33/27	47/7			Bib	Wear	53	47	33	47		1.86	2.46	2.33	2.33
Blocks	Play/Build	60/20	20/40	Build/Play	47/20	67/13			Blocks	Build	20	40	47	67		1.55	2.02	2.28	1.56
Bolt	Screw/Turn	53/13	67/13	Screw/Secure	47/20	67			Bolt	Screw	53	67	47	67		2.04	1.43	2.15	1.69
Book	Read	93	87	Read	87	93			Book	Read	93	87	87	93		0.35	0.7	0.7	0.35
Boot	Wear/Walk	60/20	53/13	Wear/Walk	53/27	67/13			Boot	Wear	60	53	53	67		1.69	2.17	1.64	1.43
Bottle	Drink/Fill	53/20	53/13	Drink/Hold	47	53/33			Bottle	Drink	53	53	47	53		1.99	2.04	2.33	1.53
Bottle opener	Open	93	71	Open	73	80			Bottle opener	Open	93	71	73	80		0.35	1.43	1.37	0.91
Bow	Wear/Tie	53/27	27/27	Wear/Tie	40/33	47/47			Bow	Wear	53	27	40	47		1.77	2.57	2.1	1.29
Bowl	Fill/Eat	47/7	13/13	Eat/Hold	20/13	20/20			Bowl	Eat	7	13	20	20		2.2	3.24	2.61	2.96
Box cutter	Cut	93	100	Cut	80	87			Box cutter	Cut	93	100	80	87		0.35	0	0.91	0.7
Bread	Eat/Cut	53/7	47/27	Eat/Slice	47/27	67/7			Bread	Eat	53	47	47	67		1.86	1.93	2.06	1.69
Broccoli	Eat	73	60	Eat/Cook	60/13	80/7			Broccoli	Eat	73	60	60	80		1.37	2	1.87	1.04
Bubbles	Blow	87	100	Blow	60	87			Bubbles	Blow	87	100	60	87		0.7	0	2	0.7
Bucket	Fill/Carry	60/20	47/7	Carry/Fill	27/13	27/20			Bucket	Fill	60	47	13	20		1.37	2.33	2.84	2.61
Butter	Spread/Melt	53/13	13/20	Spread/Melt	47/7	53/20			Butter	Spread	53	13	47	53		1.91	2.87	2.33	1.99
Button	Button/Sew	40/33	47/20	Sew/Button	33/13	40/33			Button	Button	40	47	13	33		2.1	2.28	2.87	2.1
Cake	Eat/Blow	60	40/27	Eat/Blow	27/13	47/27			Cake	Eat	60	40	27	47		1.69	2.34	2.61	1.75
Calculator	Calculate	73	80	Calculate/Add	60/20	80			Calculator	Calculate	73	80	60	80		1.37	0.91	1.55	0.91
Camera	Capture/Take	7/7	33/20	Capture/Take	13/27	40/13			Camera	Capture	7	33	13	40		2.28	2.55	2.66	2.74
Can opener	Open	73	80	Open	100	80			Can opener	Open	73	80	100	80		1.37	1.04	0	1.04
Candle	Light/Burn	73/27	67	Light	93	53			Candle	Light	73	67	93	53		0.84	1.69	0.35	2.31
Candy	Unwrap/Eat	40/27	53/33	Unwrap/Eat	40/27	33/33			Candy	Unwrap	40	53	40	33		2.21	1.53	2.34	2.36
Cap	Wear	87	80	Wear/Cover	87/7	73/13			Cap	Wear	87	80	87	73		0.7	1.04	0.7	1.24
Cards	Play/Shuffle	80	60/20	Play/Shuffle	67/7	67/13			Cards	Play	80	60	67	67		1.04	1.69	1.69	1.56
Carrot	Eat	60	53	Eat	60	67			Carrot	Eat	60	53	60	67		1.87	2.17	2	1.56
CD	Play/Listen	40/20	67/7	Play/Listen	53/13	47/7			CD	Play	40	67	53	47		2.29	1.69	2.17	2.46
Celery	Eat/Cut	47/13	40/27	Eat/Cut	47/27	53/7			Celery	Eat	47	40	47	53		1.8	2.21	2.06	2.31
Cheese	Eat	60	60	Eat	73	60			Cheese	Eat	60	60	73	60		1.87	1.87	1.37	2
Cherries	Eat/Pick	80/7	53/20	Eat/Pick	53/27	87/13			Cherries	Eat	80	53	53	87		0.91	1.99	1.77	0.57
Chest	Close/Store	47/20	13/33	Store/Close	47/27	47			Chest	Store	20	33	47	47		2.28	2.6	1.93	2.15
Chocolate	Eat/Break	67/7	60/20	Eat	73	67			Chocolate	Eat	67	60	73	67		1.56	1.69	1.37	1.56
Chopsticks	Eat/Pick (up)	53/7	20/27	Eat/Play	27/7	60/13			Chopsticks	Eat	53	20	27	60		2.17	2.74	3.24	1.87
Cigarette	Smoke	87	87	Smoke	73	73			Cigarette	Smoke	87	87	73	73		0.7	0.7	1.37	1.37
Clip	Clip/Clamp	60/7	40/13	Clip/Hold	53/7	47/27			Clip	Clip	60	40	53	47		1.87	2.61	2.04	2.06
Clipboard	Clip/Write	67/13	47/27	Clip/Hold	20/53	73/13			Clipboard	Clip	67	47	20	73		1.56	2.06	1.99	1.24
Clock	Watch/Time	33/20	20/27	Time/Watch	13/27	13			Clock	Time	20	27	13	13		2.5	2.92	3.24	3.32
Clothespin	Clip/Hold	40	13/27	Clip/Hold	40/20	36			Clothespin	Clip	40	13	40	36		2.61	2.97	2.29	2.5
Comb	Comb	100	80	Comb	80	80			Comb	Comb	100	80	80	80		0	0.91	1.04	0.91
Controller	Play/Control	53/40	47/40	Play/Control	40/33	60/40			Controller	Play	53	47	40	60		1.27	1.56	2.1	0.97
Cookies	Eat/Bite	67/7	67/13	Eat	80	87			Cookies	Eat	67	67	80	87		1.69	1.56	1.04	0.7
Crackers	Eat/Crunch	87/7	73/13	Eat	73	80			Crackers	Eat	87	73	73	80		0.7	1.24	1.37	1.04
Crayons	Color/Draw	87/13	67/33	Color/Draw	87/7	67/13			Crayons	Color	87	67	87	67		0.57	0.92	0.7	1.56
Cupcake	Eat/Lick	80/13	67/13	Eat	73	60			Cupcake	Eat	80	67	73	60		0.91	1.56	1.37	2
Dart	Throw	80	87	Throw	73	73			Dart	Throw	80	87	73	73		1.04	0.7	1.37	1.24
Dice	Roll/Throw	60/13	80/13	Roll/Throw	40/33	73/27			Dice	Roll	60	80	40	73		1.55	0.91	1.83	0.84
Doll	Play	87	87	Play	93	73			Doll	Play	87	87	93	73		0.7	0.7	0.35	1.24
Donut	Eat	87	87	Eat	80	80			Donut	Eat	87	87	80	80		0.7	0.7	1.04	1.04
Dropper	Squeeze/Measure	40/7	20/33	Measure/Drop	40/20	50/14			Dropper	Measure	7	33	40	50		2.42	2.55	2.29	2.12
Drums	Drum/Play	33/13	20/33	Play/Bang	47/27	40/13			Drums	Play	13	33	47	40		2.42	2.37	2.06	2.2
Drumsticks	Drum/Hit	27/13	33/33	Play/Drum	27/27	53/13			Drumsticks	Play	13	27	27	53		2.66	2.04	2.71	2.04
Dustpan	Sweep/Scoop	40/40	20/13	Sweep/Clean	33/20	27/20			Dustpan	Sweep	40	20	33	27		1.71	3.06	2.5	2.92
Earrings	Wear	80	73	Wear	60	80			Earrings	Wear	80	73	60	80		1.04	1.24	1.87	1.04
Eggs	Crack/Eat	47/27	73/13	Crack/Boil	67	33/20			Eggs	Crack	47	73	67	33		2.06	1.24	1.56	2.68
Envelope	Seal/Open	20/20	27/27	Seal/Open	33	13/20			Envelope	Seal	20	27	33	13		2.74	2.84	2.87	3.19
Eraser	Erase/Rub	80/13	87/7	Erase	73	80			Eraser	Erase	80	87	73	80		0.91	0.7	1.37	1.04
Feather	Tickle/Fly	67/20	13/13	Tickle/Float	33/13	7/14			Feather	Tickle	67	13	33	7		1.38	2.97	2.87	2.84
Flashlight	Light/Illuminate	53/20	40/7	Light/Illuminate	27/33	27/7			Flashlight	Light	53	40	27	27		1.99	2.21	2.47	2.97
Floppy disk	Save/Insert	33/27	21/21	Insert/Store	20/13	40/27			Floppy disk	Insert	27	21	20	40		2.47	2.98	3.32	2.02
Flower	Smell/Decorate	40/13	60/20	Smell/Grow	20/27	47/13			Flower	Smell	40	60	20	47		2.61	1.69	3.06	2.15
Fly swatter	Swat/Hit	87/7	47/27	Swat/Hit	87/7	67/13			Fly swatter	Swat	87	47	87	67		0.7	2.06	0.7	1.56
Frying pan	Fry/Cook	53/40	73/20	Fry/Cook	60/33	60/27			Frying pan	Fry	53	73	60	60		1.27	1.05	1.23	1.47
Glue stick	Glue/Stick	47/7	67/20	Glue/Apply	13/20	40/20			Glue stick	Glue	47	67	13	40		2.33	1.38	3.32	2.02
Grapes	Eat/Pick	60/20	60/7	Eat/Pick (up)	67/13	93/7			Grapes	Eat	60	60	67	93		1.69	1.87	1.56	0.35
Grater	Grate/Shred	93/7	40/33	Grate/Shred	80/20	60/7			Grater	Grate	93	40	80	60		0.35	2.1	0.72	2
Hair dryer	Dry/Blow	60/13	33/27	Dry/Blow	53/33	33/33			Hair dryer	Dry	60	33	53	33		1.74	2.15	1.53	2.04
Hammer	Hammer/Hit	33/33	47/20	Hammer/Hit	33/20	27/40			Hammer	Hammer	33	47	33	27		2.23	1.96	2.04	2.34
Hanger	Hang	100	93	Hang	87	87			Hanger	Hang	100	93	87	87		0	0.35	0.57	0.7
Harmonica	Play/Blow	60/40	53/47	Play/Blow	60/13	67/13			Harmonica	Play	60	53	60	67		0.97	1	1.87	1.56
Helmet	Wear/Protect	60/13	53/20	Wear/Protect	53/20	53/20			Helmet	Wear	60	53	53	53		1.34	1.99	1.99	1.99
Hole puncher	Punch	80	53	Punch/Press	80	64/21			Hole puncher	Punch	80	53	80	64		1.04	2.17	1.24	1.75
Horn	Squeeze/Honk	53/13	40/33	Honk/Blow	40/13	7/20			Horn	Honk	13	33	40	7		1.4	2.1	2.47	3.32
Hourglass	Time/Turn	20/20	27/13	Time/Wait	20/13	27/20			Hourglass	Time	20	27	20	27		2.96	3.11	3.01	2.79
Ice cube tray	Freeze/Fill	73/13	40/20	Freeze/Fill	53/20	53/20			Ice cube tray	Freeze	73	40	53	53		1.24	2.29	1.86	1.99
Iron	Iron/Flatten	60/7	73/13	Iron/Press	60/20	73/7			Iron	Iron	60	73	60	73		1.87	1.24	1.69	1.37
Jar	Store/Open	40/27	20/27	Store/Open	33/13	27/27			Jar	Store	40	20	33	27		2.34	2.92	2.73	2.52
Ketchup bottle	Squeeze/Squirt	60/33	60/13	Squeeze/Squirt	47/20	47/20			Ketchup bottle	Squeeze	60	60	47	47		1.23	1.87	2.28	2.28
Key	Unlock/Lock	27/20	40/20	Unlock/Lock	20/33	33/13			Key	Unlock	27	40	20	33		2.61	2.02	2.37	2.47
Keyboard	Type	87	100	Type	87	87			Keyboard	Type	87	100	87	87		0.7	0	0.7	0.7
Knife	Cut	80	93	Cut	87	73			Knife	Cut	80	93	87	73		0.91	0.35	0.7	1.24
Ladle	Scoop/Ladle	40/20	60	Scoop/Serve	27/33	40			Ladle	Scoop	40	60	27	40		2.42	1.87	2.47	2.74
Lamp	Light (up)/Turn (on)	80/7	47/40	Light/Turn on	20/13	36/21			Lamp	Light	80	47	20	36		1.04	1.56	3.01	2.64
Lantern	Light	80	53	Light/Illuminate	60/27	47/7			Lantern	Light	80	53	60	47		1.04	1.91	1.47	2.6
Lemon	Squeeze/Eat	27/20	60/13	Squeeze	60	53			Lemon	Squeeze	27	60	60	53		2.79	1.6	2	2.17
Lettuce	Eat/Wash	60/20	40/13	Eat/Cut	40/20	53/7			Lettuce	Eat	60	40	40	53		1.55	2.21	2.56	2.17
Lightbulb	Light/Screw	40/27	27/20	Light/Screw	13/33	47/20			Lightbulb	Light	40	27	13	47		2.21	2.92	2.55	2.56
Lighter	Light	100	87	Light	73	67			Lighter	Light	100	87	73	67		0	0.7	1.24	1.69
Lipstick	Apply/Wear	60/20	33/33	Apply/Wear	27/33	40/27			Lipstick	Apply	60	33	27	40		1.55	2.23	2.47	2.21
Lock	Lock/Turn	73/13	73/13	Lock/Unlock	53/13	73/20			Lock	Lock	73	73	53	73		1.24	1.24	2.04	1.05
Lollipop	Lick/Suck	73/13	60/20	Lick	80	73			Lollipop	Lick	73	60	80	73		1.1	1.37	1.04	1.24
Magnet	Attract/Pull	60/20	47/13	Attract	40	47			Magnet	Attract	60	47	40	47		1.37	2.33	2.74	2.6
Magnifying glass	Magnify/Look	73/7	67/13	Magnify/Look	27/33	47/40			Magnifying glass	Magnify	73	67	27	47		1.24	1.56	2.33	1.56
Marbles	Roll/Play	33/47	40/27	Roll/Play	40/27	47/27			Marbles	Roll	33	40	40	47		1.82	2.21	2.02	1.93
Marker	Write/Mark	53/27	80/13	Write/Mark	47/27	47/13			Marker	Write	53	80	47	47		1.77	0.91	1.8	1.93
Measuring spoons	Measure	87	93	Measure	93	87			Measuring spoons	Measure	87	93	93	87		0.7	0.35	0.35	0.7
Microphone	Sing/Speak	47/33	67/7	Sing/Speak	47/20	67/13			Microphone	Sing	47	67	47	67		1.51	1.69	2.15	1.43
Monitor	Watch/View	40/27	40	Watch/Look	33/13	60/13			Monitor	Watch	40	40	33	60		2.21	2.61	2.87	1.87
Mouse	Click/Move	27/40	53/20	Click	47	53			Mouse	Click	27	53	47	53		2.21	1.86	2.46	2.17
Mug	Drink	73	80	Drink/Sip	73/13	47/20			Mug	Drink	73	80	73	47		1.37	1.04	1.1	1.96
Mushrooms	Eat/Grow	40/13	47/13	Eat/Pick	27/20	67			Mushrooms	Eat	40	47	27	67		2.61	2.46	2.92	1.56
Nail clipper	Clip/Cut	80/13	80/13	Clip/Cut	33/20	67/20			Nail clipper	Clip	80	80	33	67		0.91	0.91	2.04	1.38
Nail polish	Paint/Apply	73/20	33/20	Apply/Paint	13/33	40/20			Nail polish	Paint	73	33	33	20		1.05	2.5	2.73	2.29
Necklace	Wear/Accessorize	80/7	67/13	Wear	60	67			Necklace	Wear	80	67	60	67		1.04	1.56	1.87	1.69
Notebook	Write	87	67	Write/Open	80	60/20			Notebook	Write	87	67	80	60		0.7	1.43	1.04	1.69
Onion	Peel/Eat	33/27	53/13	Peel/Cut	27/7	20/27			Onion	Peel	33	53	80	60		2.28	2.17	3.06	2.61
Orange	Peel/Eat	60/27	53/40	Peel/Eat	40/33	40/40			Orange	Peel	60	53	40	40		1.47	1.27	2.1	1.84
Outlet	Plug	80	80	Plug/Charge	73/7	80/20			Outlet	Plug	80	80	73	80		1.04	1.04	1.37	0.72
Oven mitt	Wear/Protect	33/13	27/27	Wear/Hold	47/13	33/13			Oven mitt	Wear	33	27	47	33		2.73	2.71	2.46	2.73
Pacifier	Suck	93	73	Suck	73	73			Pacifier	Suck	93	73	73	73		0.35	1.37	1.37	1.37
Paddle	Hit/Play	33/33	53/27	Hit/Play	47/27	47/20			Paddle	Hit	33	53	47	47		2.04	1.64	1.93	2.15
Paintbrush	Paint/Brush	73/20	67/20	Paint/Brush	53/27	80/20			Paintbrush	Paint	73	67	53	80		1.05	1.38	1.77	0.72
Paper clip	Clip/Attach	60/27	27/13	Clip/Hold	47/13	47/13			Paper clip	Clip	60	27	47	47		1.47	2.57	2.33	2.2
Pasta	Cook/Eat	33/40	40/27	Cook/Eat	33/27	33/33			Pasta	Cook	33	40	33	33		1.78	2.02	2.07	1.83
Pear	Eat/Bite	80/7	60/13	Eat	60	87			Pear	Eat	80	60	60	87		1.04	1.74	2	0.7
Peas	Eat/Open	67/7	33/20	Eat/Peel	40/20	47/27			Peas	Eat	67	33	40	47		1.43	2.5	2.56	1.93
Pen	Write	93	87	Write	93	93			Pen	Write	93	87	93	93		0.35	0.7	0.35	0.35
Pencil	Write/Draw	93/7	80/20	Write	87	93			Pencil	Write	93	80	87	93		0.35	0.72	0.7	0.35
Pepper grinder	Grind/Turn	67/7	7/29	Grind/Shake	40/13	13/20			Pepper grinder	Grind	67	7	40	13		1.43	2.9	2.61	3.19
Perfume	Spray	80	87	Spray	100	87			Perfume	Spray	80	93	100	87		1.04	0.7	0	0.7
Pie	Eat/Bake	40/27	47/40	Eat/Bake	40/33	60/33			Pie	Eat	40	47	40	60		2.21	1.43	1.97	1.23
Pill box	Organize/Fill	7/27	27	Take/Organize	27/7	13/27			Pill box	Organize	7	27	7	27		3.24	3.11	3.24	3.24
Pills	Swallow/Take	73/13	27/20	Swallow/Take	67/13	40/33			Pills	Swallow	73	27	67	40		1.24	2.61	1.56	2.1
Pinwheel	Blow/Spin	20/33	60/7	Blow/Spin	27/40	53/13			Pinwheel	Blow	20	60	27	53		2.55	1.55	2.34	2.04
Pistachios	Eat/Crack	33/33	40/33	Crack/Eat	47/27	40/20			Pistachios	Crack	33	33	47	40		2.23	2.02	2.06	2.24
Pitcher	Pour/Fill	67/13	53/20	Pour/Hold	87/7	47/13			Pitcher	Pour	67	53	87	47		1.43	1.86	0.7	2.2
Pizza	Eat	87	80	Eat	87	87			Pizza	Eat	87	80	87	87		0.7	1.04	0.7	0.7
Plate	Eat/Serve	33/33	27/20	Eat/Hold	20/20	33/20			Plate	Eat	33	27	20	33		2.23	2.92	2.61	2.68
Pliers	Squeeze/Cut	13/13	27/13	Cut/Squeeze	20/7	21/21			Pliers	Squeeze	13	27	7	21		3.19	2.92	3.14	3.13
Pot	Cook/Boil	67/7	67/20	Cook/Boil	73/7	47/13			Pot	Cook	67	67	73	47		1.69	1.38	1.37	2.33
Present	Wrap/Unwrap	27/40	27/13	Wrap/Open	40/13	13/33			Present	Wrap	27	27	40	13		1.57	2.66	2.21	2.68
Printer	Print	87	93	Print	93	87			Printer	Print	87	93	93	87		0.7	0.35	0.35	0.7
Protractor	Measure/Draw	87/13	73/13	Measure	93	87			Protractor	Measure	87	73	93	87		0.57	1.24	0.35	0.7
Purse	Carry/Wear	80/7	27/13	Carry/Wear	67/13	40/20			Purse	Carry	80	27	67	40		1.04	2.97	1.56	2.11
Q-tip™	Clean/Swab	73/27	87/7	Clean/Swab	73/13	60/20			Q-tip™	Clean	73	87	73	60		0.84	0.7	1.24	1.55
Radio	Listen	80	67	Listen	73	60			Radio	Listen	80	67	73	60		0.91	1.69	1.37	1.87
Razor	Shave	93	87	Shave/Cut	80/20	93			Razor	Shave	93	87	80	93		0.35	0.7	0.72	0.35
Recorder	(To) Play/Blow	60/33	73/13	Play/Blow	53/13	73/13			Recorder	Play	60	73	53	73		1.23	1.24	2.17	1.24
Remote control	Click/Press	20/20	40/27	Control/Change	7/33	53/7			Remote control	Click	20	40	13	13		2.74	2.02	3.32	2.04
Ring	Wear	80	73	Wear	67	67			Ring	Wear	80	73	67	67		1.04	1.37	1.56	1.56
Rolling pin	Roll/Flatten	100	60/20	Roll/Flatten	67/27	93			Rolling pin	Roll	100	60	67	93		0	1.69	1.16	0.35
Rope	Tie	87	73	Tie	87	87			Rope	Tie	87	73	87	87		0.7	1.37	0.7	0.57
Rubber duck	Play/Float	33/40	40/20	Bathe/Play	13/13	47/40			Rubber duck	Play	33	40	13	40		1.78	2.24	2.74	1.43
Rubik's Cube™	Solve/Play	33/47	67/20	Solve/Play	40/27	53/27			Rubik's Cube™	Solve	33	67	40	53		1.69	1.38	2.21	1.64
Ruler	Measure	93	93	Measure	100	93			Ruler	Measure	93	93	100	93		0.35	0.35	0	0.35
Safe	Lock/Open	27/20	33/7	Open/Lock	53/33	33/20			Safe	Open	20	7	53	33		2.92	3	1.53	2.55
Safety pin	Pin/Poke	60/7	33/13	Pin/Fasten	47/20	27			Safety pin	Pin	60	33	47	27		2	3	2.01	3.24
Salt shaker	Shake/Fill	67/13	67/13	Shake/Sprinkle	53/20	60/7			Salt shaker	Shake	67	67	53	60		1.56	1.56	1.99	2
Sandal	Wear/Walk	67/27	80/13	Wear/Walk	53/33	67/7			Sandal	Wear	67	80	53	67		1.16	0.91	1.53	1.69
Saw	Saw/Cut	60/40	60/40	Saw/Cut	53/47	53/47			Saw	Saw	60	60	53	53		0.97	0.97	1	1
Scale	Weigh/Measure	87/7	67/13	Weigh/Stand	80/7	80/13			Scale	Weigh	87	67	80	80		0.7	1.43	1.04	0.91
Scarf	Wear/Wrap	53/27	53/33	Wear/Wrap	40/7	60/27			Scarf	Wear	53	53	40	60		1.77	1.53	2.74	1.47
Scissors	Cut	100	100	Cut	93	93			Scissors	Cut	100	100	93	93		0	0	0.35	0.35
Screwdriver	Screw/Unscrew	71/7	60/20	Screw/Tighten	60/13	60/7			Screwdriver	Screw	72	60	60	60		1.29	1.69	1.74	1.87
Sharpener	Sharpen	87	100	Sharpen	93	93			Sharpener	Sharpen	87	100	93	93		0.7	0	0.35	0.35
Shoe	Tie/Wear	20/53	47/13	Run/Tie	27/40	53/20			Shoe	Run	20	27	33	53		1.67	1.69	2.07	1.67
Shorts	Wear	93	87	Wear	87	93			Shorts	Wear	93	87	87	93		0.35	0.7	0.7	0.35
Shovel	Dig/Shovel	60/7	40/40	Dig/Shovel	60/20	40/33			Shovel	Dig/Shovel	60	40	60	40		1.87	1.71	1.37	1.97
Sippy cup	Drink/Sip	60/20	60/13	Drink/Sip	60/33	47/13			Sippy cup	Drink/Sip	60	60	60	47		1.69	1.87	1.23	2.15
Skate	Skate	93	87	Skate	93	80			Skate	Skate	93	87	93	80		0.35	0.57	0.35	1.04
Skirt	Wear	87	80	Wear	73	67			Skirt	Wear	87	80	73	67		0.7	1.04	1.37	1.69
Soap dispenser	Pump/Push	27/20	40/20	Pump/Push	33	13/27			Soap dispenser	Pump	27	40	33	13		2.92	2.42	3.13	2.97
Socks	Wear	87	87	Wear	67	87			Socks	Wear	87	87	67	87		0.7	0.7	1.69	0.7
Speaker	Listen/Play	67/13	53/20	Listen/Play	60/13	53/7			Speaker	Listen	67	53	60	53		1.56	1.99	1.74	2.17
Sponge	Clean/Wipe	20/40	33/13	Clean/Scrub	33/27	33/13			Sponge	Clean/Wipe	20	33	33	33		2.29	2.55	2.2	2.73
Spray bottle	Spray	73	100	Spray	100	87			Spray bottle	Spray	73	100	100	87		1.24	0	0	0.7
Squeegee	Clean/Wipe	20/13	40/20	Clean/Wipe	47/20	67/13			Squeegee	Clean/Wipe	20	40	47	67		2.69	2.42	1.75	1.43
Stamp	Stamp	87	93	Stamp/Press	93	73/20			Stamp	Stamp	87	93	93	73		0.7	0.35	0.35	1.05
Staple remover	Remove/Pull	40/27	47	Remove/Pull	33/33	71			Staple remover	Remove	40	47	33	71		2.07	2.6	2.36	1.29
Stapler	Staple	87	93	Staple	73	73			Stapler	Staple	87	93	73	73		0.57	0.35	1.24	1.24
Strainer	Strain/Drain	60/33	33/13	Strain/Drain	67/27	40/33			Strainer	Strain	60	33	67	40		1.23	2.87	1.16	2.1
Strawberries	Eat	87	67	Eat	53	87			Strawberries	Eat	87	67	53	87		0.7	1.69	2.17	0.7
Sunglasses	Wear	73	73	Wear/See	53/7	47/27			Sunglasses	Wear	73	73	53	47		1.24	1.24	1.86	2.06
Sword	Stab/Fight	47/13	27/27	Stab/Fight	33/13	20/33			Sword	Stab	47	27	33	20		2.46	2.84	2.73	2.82
Syringe	Inject/Push	33/13	13/20	Inject/Measure	27/27	43/21			Syringe	Inject	33	13	27	43		2.87	3.01	2.84	2.36
Tape dispenser	Tape/Pull	53/20	60/7	Tape/Stick	40/13	67/13			Tape dispenser	Tape	53	60	40	67		1.99	2	2.61	1.56
Tape measure	Measure/Pull	87/13	87/7	Measure	100	93			Tape measure	Measure	87	87	100	93		0.57	0.7	0	0.35
Tea bag	Steep/Drink	20/20	33/27	Steep/Dip	33/13	14/29			Tea bag	Steep	20	33	33	14		2.74	2.47	3	2.95
Teacup	Drink/Sip	80/13	60/27	Drink/Sip	67/13	67/13			Teacup	Drink	80	60	67	67		0.91	1.47	1.43	1.56
Teapot	Pour	87	53	Pour/Serve	67/20	73			Teapot	Pour	87	53	67	73		0.7	2.17	1.38	1.37
Teddy bear	Play/Cuddle	47/27	27/7	Hug/Play	13/20	47/33			Teddy bear	Play	47	27	20	33		2.06	3.06	3.19	1.69
Tennis racket	Play/Hit	33/13	27/40	Hit/Swing	40/40	53/13			Tennis racket	Hit	13	40	40	53		2.33	2.21	1.71	1.86
Thermometer	Measure/Insert	40/27	33/7	Measure/Take (Temperature)	33/40	33/7			Thermometer	Measure	40	33	33	33		2.21	2.68	2.1	2.6
Thermos	Drink/Fill	60/7	27/13	Drink/Pour	33/33	40/7			Thermos	Drink	60	27	33	40		1.87	3.37	2.09	2.61
Thread	Sew/Thread	67/13	60/7	Sew/Thread	60/13	67/7			Thread	Sew	67	60	60	67		1.56	2	1.74	1.69
Tie	Tie/Wear	60/40	60/33	Tie/Wear	53/47	64/29			Tie	Tie	60	60	53	64		0.97	1.23	1	1.2
Tissue	Blow/Wipe	40/20	47/13	Wipe/Blow	27/47	33/13			Tissue	Blow	40	47	47	13		2.42	2.2	2.06	2.6
Toaster	Toast	87	73	Toast/Cook	80/13	80/7			Toaster	Toast	87	73	80	80		0.7	1.37	0.91	1.04
Toilet paper	Wipe/Unroll	80/7	40/20	Wipe/Clean	67/13	60/7			Toilet paper	Wipe	80	40	67	60		1.04	2.29	1.56	1.87
Tomato	Eat/Slice	33/27	27/20	Eat/Slice	33/33	47/20			Tomato	Eat	33	27	33	47		2.47	2.61	2.09	2.28
Tongs	Grab/Pick (up)	33/13	20/33	Grab/Pick up	33/13	43/13			Tongs	Grab	33	20	33	43		2.87	2.82	2.73	2.56
Toothbrush	Brush	93	93	Brush/Clean	73/20	80/20			Toothbrush	Brush	93	93	73	80		0.35	0.35	1.05	0.72
Toothpaste	Squeeze/Brush	47/40	33/33	Squeeze/Clean	47/20	40/20			Toothpaste	Squeeze	47	33	47	33		1.43	1.83	2.01	2.24
Towel	Wipe/Dry	27/67	53/7	Dry/Wipe	60/27	53/27			Towel	Dry	67	7	60	53		1.16	1.77	1.47	1.77
Toy car	Drive/Play	27/47	53/33	Drive/Play	87/7	60/27			Toy car	Drive	27	53	87	60		1.93	1.53	0.7	1.47
Toy train	Play/Roll	47/20	73/7	Play/Travel	27/20	60			Toy train	Play	47	73	27	60		2.15	1.37	2.92	1.87
Toy truck	Play/Dump	60	47/20	Play/Dump	47/27	80			Toy truck	Play	60	47	47	80		1.87	2.28	1.93	1.04
Tray	Serve/Carry	80/7	27/27	Serve/Hold	47/20	14/14			Tray	Serve	80	27	47	14		1.04	2.39	2.28	2.81
Trophy	Win	47	67	Win/Award	60/13	67/7			Trophy	Win	47	67	60	67		2.46	1.69	1.87	1.69
Umbrella	Open/Protect	60/13	53/27	Open/Protect	20/47	40/13			Umbrella	Open	60	53	20	40		1.87	1.64	2.01	2.42
USB drive	Insert/Save	47/13	33/13	Store/Insert	33/20	20/20			USB drive	Insert	47	33	20	20		2.33	2.73	2.04	3.14
Vase	Fill/Display	40/13	33/13	Hold/Display	13/20	27/7			Vase	Fill	40	7	33	13		2.61	2.68	2.37	3.24
Wallet	Carry/Open	60/7	13/20	Carry/Hold	53/27	33/20			Wallet	Carry	60	13	53	33		2	3.32	1.77	2.68
Watch	Wear/Watch	60/7	53/13	Wear/Look	40/20	47/13			Watch	Wear	60	53	40	47		2	2.17	2.29	2.33
Water gun	Squirt/Shoot	47/27	33/33	Shoot/Squirt	60/20	53/13			Water gun	Shoot	27	33	60	53		1.75	2.04	1.55	1.86
Watermelon	Eat/Slice	73/13	67/7	Eat	80	80			Watermelon	Eat	73	67	80	80		1.24	1.56	0.91	1.04
Weight	Lift	60	73	Lift	67	53			Weight	Lift	60	73	67	53		2	1.37	1.69	2.17
Whisk	Whisk/Stir	47/20	60/20	Whisk/Mix	33/33	53/20			Whisk	Whisk	47	60	33	53		1.83	1.55	2.09	1.99
Whistle	Blow/Whistle	73/27	73/27	Blow/Whistle	80/13	73/27			Whistle	Blow	73	73	80	73		0.84	0.84	0.91	0.84
Wine	Drink/Sip	93	80/20	Drink	80	100			Wine	Drink	93	80	80	100		0.35	0.72	1.04	0
Wooden fork	Stir/Eat	27/20	20/7	Eat/Stir	53/13	20/7			Wooden fork	Eat	20	7	53	20		2.74	3.01	2.04	3.14
Wooden spoon	Stir/Mix	67/7	33/33	Stir/Mix	47/27	53/7			Wooden spoon	Stir	67	33	47	53		1.69	2.23	2.06	2.17
Wrench	Turn/Tighten	60/13	13/20	Tighten/Fix	33/13	20/27			Wrench	Tighten	13	20	33	20		1.74	3.01	2.87	2.74
Yarn	Knit/Sew	67/7	40/13	Knit/Sew	67/7	40/27			Yarn	Knit	67	40	67	40		1.56	2.61	1.69	2.34
Yo-yo	Play/Roll	67	47/20	Play	47	80			Yo-yo	Play	67	47	47	80		1.56	2.28	2.46	0.91

## Sheet: Picture-Name Agreement
Modal Name	Photograph		Clipart
	MTurk	In-Lab	MTurk	In-Lab
Apple	5	4.95	4.85	4.9
Baby bottle	5	4.75	4.65	5
Bagel	4.95	4.9	4.7	4.8
Ball	4.8	4.6	4.2	4.3
Balloon	4.95	5	4.6	4.85
Banana	5	4.95	4.7	5
Band-Aid™	4.9	4.9	4.4	5
Basket	4.85	4.75	4.7	4.85
Battery	4.9	4.95	4.6	4.85
Beer	4.75	4.9	4.55	4.8
Bell	4.85	4.75	4.45	4.9
Belt	4.9	4.95	4.8	4.95
Bib	5	4.8	4.4	4.65
Blocks	3.95	4	4.05	4.1
Bolt	4.7	4.35	4.75	4.65
Book	4.95	4.95	4.7	4.95
Boot	4.9	4.65	4.75	4.8
Bottle	4.05	4.5	3.85	4.35
Bottle opener	4.95	4.5	4.5	4.5
Bow	4.75	4.55	4.55	4.7
Bowl	4.9	4.8	4.45	4.85
Box cutter	4.9	3.85	4.75	4.55
Bread	4.6	4.9	4.05	4.7
Broccoli	5	4.9	4.45	5
Bubbles	4	3.9	3.75	4.05
Bucket	4.7	4.65	4.65	4.85
Butter	5	4.9	4.5	4.7
Button	4.9	4.8	4.65	4.85
Cake	4.9	4.95	4.65	4.9
Calculator	5	4.95	4.75	4.95
Camera	4.85	4.8	4.7	4.85
Can opener	5	4.75	4.6	4.95
Candle	4.95	4.85	4.5	4.7
Candy	4.6	4.6	4.25	4.6
Cap	4.9	4.6	4.45	4.65
Cards	4.75	4.55	4.9	4.95
Carrot	4.95	5	4.7	5
CD	4.9	4.8	4.5	4.9
Celery	4.95	4.85	4.8	4.9
Cheese	4.85	4.8	4.3	4.7
Cherries	4.95	4.9	4.75	4.85
Chest	4.15	4.55	4.2	4.25
Chocolate	4.95	4.85	4.35	4.75
Chopsticks	4.85	4.65	4.45	4.7
Cigarette	4.9	4.85	4.7	4.9
Clip	4.65	4.55	4.65	4.45
Clipboard	5	4.85	4.85	5
Clock	5	4.95	4.75	5
Clothespin	4.95	4.6	4.85	4.65
Comb	4.95	4.8	4.55	4.9
Controller	4.6	4.4	4.4	4.6
Cookies	4.8	4.55	4.35	4.15
Crackers	4.95	4.8	4.35	4.3
Crayons	5	5	4.85	4.95
Cupcake	4.95	5	4.7	4.95
Dart	4.9	4.75	4.75	5
Dice	5	4.95	4.6	4.85
Doll	4.95	4.75	4.75	4.8
Donut	4.85	5	4.6	4.95
Dropper	4.9	4.65	4.5	4.2
Drums	4.55	4.3	4.35	4.45
Drumsticks	4.95	4.55	4.5	4.8
Dustpan	5	4.9	4.55	4.85
Earrings	4.95	4.8	4.5	4.8
Eggs	4.95	5	4.6	4.9
Envelope	4.7	4.75	4.2	4.7
Eraser	4.9	4.9	4.45	4.55
Feather	5	4.9	4.6	4.9
Flashlight	5	5	4.7	4.7
Floppy disk	4.5	4.5	4.75	4.5
Flower	4.8	4.7	4.45	4.65
Fly swatter	5	4.75	4.65	4.6
Frying pan	5	4.9	4.65	5
Glue stick	4.9	4.95	4.35	4.9
Grapes	5	4.95	4.75	5
Grater	4.85	4.75	4.45	4.45
Hair dryer	4.95	4.8	4.15	4.55
Hammer	5	5	4.75	5
Hanger	4.85	4.9	4.8	4.95
Harmonica	5	4.75	4.55	4.85
Helmet	4.95	4.85	4.35	4.85
Hole puncher	4.9	4.8	4.6	4.95
Horn	4.7	4.4	4.4	4.55
Hourglass	4.55	4.55	4.65	4.8
Ice cube tray	5	5	4.7	4.9
Iron	5	4.75	4.65	4.8
Jar	4.5	4.5	4.35	4.65
Ketchup bottle	4.75	4.55	4.65	4.85
Key	4.95	4.95	4.85	5
Keyboard	4.8	4.95	4.45	4.9
Knife	4.85	4.95	4.85	4.95
Ladle	4.95	4.45	4.45	4.05
Lamp	4.9	4.65	4.65	4.7
Lantern	4.95	4.9	4.75	4.55
Lemon	5	4.95	4.7	4.9
Lettuce	4.85	4.35	4.35	4.4
Lightbulb	4.95	5	4.8	4.95
Lighter	5	4.85	4.8	4.95
Lipstick	5	5	4.85	4.8
Lock	4.9	4.8	4.7	5
Lollipop	4.95	4.85	4.55	4.9
Magnet	4.9	4.7	4.45	4.9
Magnifying glass	5	5	4.8	5
Marbles	5	4.95	4.55	4.55
Marker	4.8	4.6	4.55	4.75
Measuring spoons	5	5	4.8	4.9
Microphone	4.95	4.7	4.65	4.85
Monitor	4.95	4.7	4.7	4.75
Mouse	4.75	4.6	4.4	4.65
Mug	4.95	4.9	4.5	4.85
Mushrooms	4.9	4.85	4.45	4.8
Nail clipper	5	4.95	4.75	4.8
Nail polish	5	4.95	4.55	4.7
Necklace	4.8	4.5	3.8	3.7
Notebook	5	4.8	4.9	5
Onion	4.95	4.9	4.5	4.65
Orange	4.85	4.8	4.4	5
Outlet	4.3	4.65	4.75	4.8
Oven mitt	5	4.9	4.8	4.95
Pacifier	4.95	5	4.7	4.7
Paddle	4.75	4.3	4.6	4.1
Paintbrush	4.95	4.75	4.75	4.9
Paperclip	4.95	5	4.9	5
Pasta	4.9	4.6	4.3	4.55
Pear	5	4.8	4.65	4.85
Peas	4.7	4.15	3.8	4.2
Pen	5	4.75	4.75	4.8
Pencil	5	5	4.85	5
Pepper grinder	4.95	4.65	4.5	4.55
Perfume	4.75	4.55	3.8	4.1
Pie	4.9	4.7	4.35	4.6
Pill box	4.95	4.75	4.5	4.7
Pills	4.95	4.8	4.45	4.85
Pinwheel	4.9	4.55	4.75	4.65
Pistachios	4.95	4.55	4.5	4.8
Pitcher	4.95	4.5	4.45	4.15
Pizza	4.9	5	4.65	4.85
Plate	5	4.85	4.55	4.8
Pliers	4.85	4.5	4.45	4.5
Pot	4.85	4.6	4.75	4.6
Present	4.9	4.8	4.2	4.6
Printer	4.95	4.95	4.75	4.95
Protractor	4.85	4.8	4.55	5
Purse	4.85	4.55	4.4	4.55
Q-tip™	5	4.65	4.65	4.85
Radio	4.7	4.55	4.55	4.35
Razor	4.85	4.75	4.3	4.9
Recorder	4.45	4.45	3.8	4.45
Remote control	4.9	4.95	4.9	4.9
Ring	4.95	4.65	4.7	4.8
Rolling pin	5	4.5	4.5	4.5
Rope	4.95	4.8	4.7	4.95
Rubber duck	4.95	5	4.85	4.95
Rubik's Cube™	5	5	4.85	4.9
Ruler	4.9	4.9	4.75	5
Safe	4.9	4.7	4.6	4.75
Safety pin	5	4.85	4.8	4.95
Salt shaker	4.9	4.6	4.8	4.7
Sandal	4.8	4.5	4.6	4.45
Saw	4.75	4.8	4.6	4.85
Scale	4.95	4.6	4.65	4.8
Scarf	4.9	4.65	4.4	4.35
Scissors	5	4.9	4.9	4.95
Screwdriver	4.9	4.95	4.75	4.85
Sharpener	4.65	4.9	4.5	4.95
Shoe	4.75	4.55	4.6	4.75
Shorts	4.65	4.65	4.5	4.8
Shovel	3.2	4.4	3.4	3.55
Sippy cup	4.9	4.6	4.6	4.75
Skate	4.5	4.85	4.5	4.7
Skirt	4.9	4.6	4.5	4.45
Soap dispenser	4.95	4.75	4.75	4.55
Socks	5	5	4.75	4.95
Speaker	4.95	4.75	4.7	4.85
Sponge	4.95	4.85	4.1	4.8
Spray bottle	4.95	4.85	4.7	4.9
Squeegee	5	3.6	4.65	3.6
Stamp	4.6	4.7	4.4	4.55
Staple remover	4.75	4.8	4.85	4.75
Stapler	5	5	4.9	5
Strainer	4.75	4.35	4.75	4.3
Strawberries	5	5	4.85	4.95
Sunglasses	4.95	4.75	4.8	4.65
Sword	4.8	4.85	4.65	4.9
Syringe	4.9	4.65	4.6	4.75
Tape dispenser	4.9	4.75	4.9	4.5
Tape measure	4.95	4.9	4.85	4.8
Tea bag	4.9	4.95	4.7	5
Teacup	4.8	4.75	4.55	4.45
Teapot	4.85	4.95	4.65	4.9
Teddy bear	4.95	4.9	4.8	5
Tennis racket	5	4.95	4.9	4.9
Thermometer	4.85	4.45	4.55	4.05
Thermos	5	4.85	4.7	4.75
Thread	4.95	4.65	4.65	4.75
Tie	4.9	4.85	4.4	4.6
Tissue	4.8	4.55	4.45	4.6
Toaster	5	4.85	4.85	4.9
Toilet paper	5	5	4.7	4.95
Tomato	5	4.95	4.75	5
Tongs	5	4.75	4.9	4.9
Toothbrush	5	5	4.8	4.9
Toothpaste	4.85	4.7	4.6	4.9
Towel	5	4.8	4.45	4.65
Toy car	4.9	4.75	4.6	4.65
Toy train	4.9	4.75	4.25	4.8
Toy truck	4.95	4.9	4.85	4.9
Tray	4.95	4.7	4.3	4.45
Trophy	5	4.9	4.75	5
Umbrella	5	4.8	4.75	4.9
USB drive	5	4.9	4.65	4.95
Vase	4.9	4.75	4.55	4.8
Wallet	4.6	4.5	4.15	4.4
Watch	4.9	4.95	4.75	5
Water gun	4.95	4.65	4.5	4.3
Watermelon	5	5	4.55	4.9
Weight	4.4	4.55	3.95	4.1
Whisk	5	4.7	4.9	4.8
Whistle	4.9	4.95	4.6	4.95
Wine	4.7	4.6	4.35	4.55
Wooden fork	4.9	4.65	4.45	4.65
Wooden spoon	4.9	4.8	4.5	4.8
Wrench	4.9	4.8	4.7	4.55
Yarn	4.95	4.55	4.4	4.9
Yo-yo	4.95	4.7	4.4	4.85

## Sheet: Familiarity
Modal Name	Photograph		Clipart
	MTurk	In-Lab	MTurk	In-Lab
Apple	3.5	4	4.15	4.6
Baby bottle	2	1.9	3	2.5
Bagel	2.95	4	3.8	4.25
Ball	2.85	3.2	3.5	3.75
Balloon	2.7	3.2	3.35	3.4
Banana	3.8	4.15	4.2	4.6
Band-Aid™	2.95	3.7	3.6	3.8
Basket	2.75	2.6	3	3
Battery	3.55	3.55	4	4.15
Beer	2.7	2.95	3.4	2.65
Bell	2.2	2.7	2.9	2.85
Belt	3.55	3.9	4.05	4.4
Bib	1.8	2.05	2.55	2.2
Blocks	2.5	2.45	2.8	2.9
Bolt	2.45	2.65	3.05	2.5
Book	4.1	4.55	4.6	4.95
Boot	2.9	3.35	3.6	4.1
Bottle	2.9	4.5	3.5	4.4
Bottle opener	2.8	2.35	2.9	3.25
Bow	2.55	2.95	3.1	2.75
Bowl	3.95	4.5	4.3	4.6
Box cutter	2.25	2.9	3.2	2.75
Bread	3.95	4.45	4.15	4.75
Broccoli	3.55	3.9	3.5	3.95
Bubbles	2.35	2.6	2.95	2.65
Bucket	2.5	2.4	3.35	2.6
Butter	3.75	4	3.8	4.1
Button	3.65	3.75	3.8	4
Cake	3.05	4.2	3.95	4.2
Calculator	3.35	4	3.7	4.4
Camera	3.1	4	3.4	3.9
Can opener	3.2	2.95	4	3.3
Candle	3.1	3.75	3.65	3.4
Candy	3.3	3.85	3.85	3.95
Cap	3.35	3.65	3.75	4.3
Cards	3	3.3	3.65	4.55
Carrot	3.6	3.65	3.6	4.1
CD	3.4	3.55	3.65	3.15
Celery	3.05	2.95	3.35	3.4
Cheese	3.7	4.1	4.05	4.4
Cherries	2.8	3.7	3.45	3.45
Chest	2.5	2.55	2.65	2.65
Chocolate	3.8	4.4	4.3	4.65
Chopsticks	2	3.45	2.45	3.25
Cigarette	2.25	2.6	2.95	1.95
Clip	3.15	3.65	3.6	3.75
Clipboard	2.4	3.25	3.4	3.55
Clock	3.85	4.7	4.45	4.75
Clothespin	2.65	2.6	3.1	2.75
Comb	3.35	4.1	3.8	4.65
Controller	2.7	3.05	3.05	3.55
Cookies	3.15	3.8	4.1	3.9
Crackers	3.4	3.65	3.7	3.85
Crayons	2.7	2.95	3.2	3.45
Cupcake	2.85	3.9	3.7	4.1
Dart	2.3	2.5	2.85	2.75
Dice	2.85	3.3	3.1	3.7
Doll	2.25	2.7	3.2	2.5
Donut	2.85	4	3.9	3.95
Dropper	2.45	2.45	2.45	2.8
Drums	2.3	2.2	2.55	2.5
Drumsticks	2	2.25	2.4	2.55
Dustpan	3.35	3.45	3.4	3.25
Earrings	2.9	4	3.35	3.75
Eggs	3.55	4.05	4.25	4.35
Envelope	3.1	3.4	3.65	3.25
Eraser	2.7	4.3	3.1	4.2
Feather	2.4	2.85	2.95	2.5
Flashlight	3.05	3.35	3.55	3.1
Floppy disk	2.2	2.15	2.7	2
Flower	2.85	3.4	3.5	3.75
Fly swatter	2.35	2.35	2.85	2.4
Frying pan	4	3.75	4.15	4.1
Glue stick	2.45	3.2	2.8	3.45
Grapes	3.55	3.7	4.15	4.15
Grater	3.15	2.9	3.3	3.45
Hair dryer	2.65	3.5	3.5	3.55
Hammer	2.85	2.85	3.5	3.1
Hanger	3.9	4.4	4.2	4.65
Harmonica	2.15	2.1	2.1	2.25
Helmet	2.3	2.65	2.75	3.1
Hole puncher	2.3	3.55	2.85	3.95
Horn	2.1	2.2	2.5	2.45
Hourglass	2.35	2.8	2.25	3.05
Ice cube tray	2.95	3.3	3.55	3.25
Iron	2.6	3.15	3.5	3.65
Jar	2.85	2.95	3.5	3.65
Ketchup bottle	2.7	3.8	3.65	4.05
Key	4.1	4.65	4.6	4.7
Keyboard	4.45	4.55	4.5	4.8
Knife	4.05	3.75	4.25	4.2
Ladle	3.4	3.15	3.05	3.25
Lamp	3.75	4.15	4.1	4.15
Lantern	2.1	2.4	2.65	2.5
Lemon	3.35	3.8	3.45	3.9
Lettuce	3.95	3.85	3.7	4.2
Lightbulb	3.65	4	4.15	4.25
Lighter	2.6	2.9	3.4	3.2
Lipstick	2.6	3.65	3.35	3.3
Lock	2.7	4	3.7	4.2
Lollipop	2.45	3.2	3.2	3.3
Magnet	2.15	2.85	2.55	2.7
Magnifying glass	2.2	2.5	3	2.55
Marbles	2.2	2.55	2.6	2.65
Marker	3.05	3.5	3.6	4.05
Measuring spoons	3.25	3.15	3.7	3.5
Microphone	2.4	2.8	2.55	3.1
Monitor	4.35	4.35	4.35	4.8
Mouse	4.4	4.2	4.5	4.65
Mug	4.05	4	4.05	4.4
Mushrooms	3.1	3.15	3.3	3.5
Nail clipper	3.4	3.75	3.8	4.2
Nail polish	2.6	3.75	3.25	3.15
Necklace	2.9	3.7	3.15	3.2
Notebook	3.1	4.5	3.75	4.8
Onion	3.45	3.3	3.6	4.05
Orange	3.3	4.05	4	4.35
Outlet	3.6	4.55	4.05	4.7
Oven mitt	3.65	3	3.75	3.25
Pacifier	1.95	1.85	2.75	2.1
Paddle	2.35	2.6	2.75	3.1
Paintbrush	2.6	3.35	3.2	3
Paperclip	2.95	3.85	3.8	3.9
Pasta	3.7	4	4.05	4.05
Pear	2.45	3.1	3.25	3.85
Peas	2.45	2.9	3	3.4
Pen	4.15	4.8	4.6	4.85
Pencil	3.35	4.6	4.05	5
Pepper grinder	3	2.85	3.15	2.95
Perfume	3.1	3.9	3.45	3.85
Pie	2.8	2.9	3.75	3.3
Pill box	2.45	2.6	2.55	2.15
Pills	3.15	3.5	3.6	3.5
Pinwheel	1.95	2.35	2.15	2.15
Pistachios	3	3.05	3	3.35
Pitcher	3.05	3.4	3.4	3.6
Pizza	3.6	4.15	4.1	4.35
Plate	4.2	4.65	4.4	4.75
Pliers	2.7	2.2	3.05	2.65
Pot	3.95	3.7	4.1	4
Present	2.95	3.45	3.4	3.65
Printer	3.7	4.3	4.05	4.7
Protractor	1.8	2.9	2.3	3.1
Purse	3.25	3.8	3.35	3.9
Q-tip™	3.7	3.55	3.85	4.3
Radio	3.25	2.7	3.3	2.95
Razor	3.75	3.65	4.4	3.65
Recorder	1.9	2.2	2.05	2.9
Remote control	4.15	3.95	4.5	4.35
Ring	3.05	3.85	3.8	3.5
Rolling pin	2.3	2.75	3	3.25
Rope	2.4	2.75	3.1	2.85
Rubber duck	2.05	2.75	2.55	2.4
Rubik's Cube™	2.8	3.1	3	3.5
Ruler	2.75	3.75	3.45	4.05
Safe	2.35	2.95	2.75	2.85
Safety pin	2.4	3.05	3.05	3.4
Salt shaker	3.75	3.35	3.85	3.9
Sandal	3.1	3.45	3.5	3.35
Saw	2.05	2.25	2.7	2.25
Scale	3.1	3.35	3.35	3.95
Scarf	2.55	3.95	3.7	4.05
Scissors	3.5	3.95	3.8	4.45
Screwdriver	3.15	2.65	3.65	3.05
Sharpener	2.45	3.3	3.2	3.7
Shoe	4.3	4.55	4.75	4.9
Shorts	3.6	3.6	3.9	3.85
Shovel	2.55	2.8	3.1	2.55
Sippy cup	2	1.75	2.65	2.3
Skate	2	2.8	2.7	2.95
Skirt	2.6	3.15	3	2.75
Soap dispenser	3.55	4.4	4.15	4.6
Socks	4.25	4.8	4.3	4.9
Speaker	3.25	3.5	3.4	4.1
Sponge	3.45	3.5	3.75	3.8
Spray bottle	3.35	3	3.55	3.5
Squeegee	2.2	2	2.6	2.45
Stamp	2.05	2.5	2.7	2.55
Staple remover	2.25	2.8	3.2	3.15
Stapler	3.25	3.8	4	4.4
Strainer	3.2	2.95	3.5	3.35
Strawberries	3.2	4.1	3.9	4.2
Sunglasses	3.15	3.55	3.95	3.7
Sword	1.85	2.75	2.35	2.2
Syringe	2.2	2.3	2.45	2.55
Tape dispenser	2.9	3.25	3.85	3.95
Tape measure	3.05	2.95	3.35	3.1
Tea bag	3.75	4	3.45	4
Teacup	3.1	3.7	3.4	4.2
Teapot	2.65	3.35	3.15	3.3
Teddy bear	2.5	3.45	3.6	3.5
Tennis racket	2.5	2.8	2.45	3
Thermometer	2.75	2.8	3.25	3.05
Thermos	2.55	3.15	3.2	3.25
Thread	2.85	2.8	3.25	3.25
Tie	2.35	2.85	2.9	3
Tissue	3.25	4.15	4.05	4.5
Toaster	3.6	3.65	4.05	4.15
Toilet paper	4.25	4.7	4.45	4.75
Tomato	3.4	4	3.9	3.9
Tongs	3.3	3.05	3.5	3.45
Toothbrush	4.4	4.9	4.45	4.9
Toothpaste	4.25	4.75	4.3	4.9
Towel	4	4.55	4.1	4.75
Toy car	2.25	2.45	2.9	2.75
Toy train	2.2	2.15	2.3	2.65
Toy truck	2.35	2.25	3	2.45
Tray	2.7	3.25	3.05	3.9
Trophy	1.95	3.2	2.8	3.4
Umbrella	3.05	3.7	3.6	3.75
USB drive	3.4	4	3.7	4.45
Vase	2.7	3.15	3.1	3.2
Wallet	3.45	4.1	3.9	4.55
Watch	3.3	4	3.9	4.2
Water gun	2.15	2.45	2.8	2.5
Watermelon	2.95	3.85	3.75	3.75
Weight	2.65	3.5	3.15	3.15
Whisk	3.1	2.95	3.4	3.05
Whistle	2.05	2.4	2.8	3
Wine	2.6	2.5	3.45	2.95
Wooden fork	2.35	2.1	2.55	2.35
Wooden spoon	3.3	3.25	3.75	3.7
Wrench	2.75	2.4	3	2.7
Yarn	2.6	2.75	2.8	2.9
Yo-yo	2.35	2.55	2.8	2.65

## Sheet: Visual Complexity
Modal Name	Photograph		Clipart
	MTurk	In-Lab	MTurk	In-Lab
Apple	2.4	2.95	3.15	3.9
Baby bottle	2.7	2.5	3.5	4
Bagel	3.2	3.5	3.4	4
Ball	2.35	2.65	2.45	2.95
Balloon	2.2	2.75	2.8	3.6
Banana	2.4	2.55	2.8	3.55
Band-Aid™	2.65	2.45	2.85	3.6
Basket	3.8	3.85	3.55	4.35
Battery	2.7	3.05	2.95	3.6
Beer	2.85	3.3	2.75	3.25
Bell	3	3.3	3	3.3
Belt	2.6	2.75	3.1	3.5
Bib	3.2	3.15	3	3.35
Blocks	2.7	2.75	3.1	3.5
Bolt	3.05	3.6	3.2	3.4
Book	2.45	2.6	2.95	3.2
Boot	2.95	2.85	3.25	3.75
Bottle	2.35	2.65	2.6	3.1
Bottle opener	2.6	2.75	3	3.2
Bow	2.85	3.25	2.8	3.3
Bowl	2.2	2.2	2.2	2.85
Box cutter	3.45	3.95	3.85	4.2
Bread	2.3	2.95	2.25	3
Broccoli	3.55	3.8	3.35	3.85
Bubbles	2.55	2.6	3	3.75
Bucket	2.5	2.5	2.85	3.05
Butter	2.25	2.4	2.7	3.2
Button	2.2	2.7	2.9	3.25
Cake	3.6	4.05	3.45	4.05
Calculator	3.6	3.55	4.1	4.05
Camera	3.5	3.95	3.3	3.8
Can opener	3.35	3.35	3.7	3.6
Candle	2.3	2.4	2.5	2.75
Candy	2.65	3.05	2.8	3.65
Cap	2.5	2.6	3.15	3.9
Cards	2.85	3.05	3.4	3.75
Carrot	2.65	2.95	2.75	3.35
CD	2	2.2	2.1	2.6
Celery	3.1	3.3	3.25	3.75
Cheese	2.95	3.1	2.3	2.65
Cherries	2.95	3.4	3	3.7
Chest	2.7	3.05	2.7	3.25
Chocolate	2.55	2.9	2.7	3
Chopsticks	2.3	2.25	2.8	3.15
Cigarette	2.1	2.3	2.4	2.6
Clip	2.7	2.95	3.5	3.8
Clipboard	2.25	2.7	3.25	3.65
Clock	2.85	3.05	3.3	3.8
Clothespin	2.8	2.7	3.3	3.65
Comb	2.35	2.65	3	3.55
Controller	3.5	3.65	3.6	3.85
Cookies	3.25	3.7	2.55	2.8
Crackers	2.85	3	2.8	3
Crayons	3.05	2.95	3.15	3.95
Cupcake	3.75	3.95	3.55	4.75
Dart	2.95	3.25	2.85	3.4
Dice	2.7	3.3	2.85	3.4
Doll	3.95	4.1	4.25	4.5
Donut	4.1	4.15	3.95	4.6
Dropper	2.95	3.15	3.55	4
Drums	3.4	3.8	3.25	4
Drumsticks	1.95	2.15	2.5	2.95
Dustpan	2.4	2.6	3.1	3.05
Earrings	3.4	3.6	3.3	3.85
Eggs	2.05	2.1	2	2.75
Envelope	1.9	2.35	2.65	2.9
Eraser	1.75	2.1	1.9	2.6
Feather	2.9	3.35	2.65	3.55
Flashlight	2.85	3.2	3.15	3.35
Floppy disk	3	3.15	3.3	3.45
Flower	4	4.35	3.7	4
Fly swatter	2.4	2.3	3	3.4
Frying pan	2.65	2.95	3.05	3.35
Glue stick	2.85	2.7	3.15	3.75
Grapes	2.95	3.3	3.25	3.8
Grater	3.35	3.75	3.45	3.65
Hair dryer	3.2	3.05	3.35	3.65
Hammer	2.5	2.8	2.95	3.75
Hanger	2	2.55	2.7	3.2
Harmonica	3.3	3.5	3.2	3.5
Helmet	2.9	3	2.85	3.45
Hole puncher	2.8	3.1	3.65	3.8
Horn	2.9	3.05	3.25	3.4
Hourglass	3.1	3.35	3.3	4
Ice cube tray	2.75	2.95	3.45	3.75
Iron	3.5	3.35	3.55	3.8
Jar	2.4	2.8	2.5	2.85
Ketchup bottle	1.9	2.5	2.4	3.25
Key	2.95	3.1	3.2	3.85
Keyboard	3.35	3.4	3.35	4.3
Knife	2.8	3.25	3.45	4
Ladle	2.1	2.8	2.5	2.65
Lamp	3.6	3.7	3.5	3.85
Lantern	4	4.35	3.95	4.4
Lemon	2.5	3.15	2.5	2.95
Lettuce	3.1	3.15	3.45	3.95
Lightbulb	2.5	3	3.05	3.55
Lighter	2.95	3	3.2	3.75
Lipstick	2.85	3.35	3	3.6
Lock	3.4	3.9	3.5	4.05
Lollipop	3.5	3.65	3.75	4.15
Magnet	2.5	2.95	2.65	3.2
Magnifying glass	2.55	2.85	2.75	2.9
Marbles	3.1	3.75	3.1	3.5
Marker	2.15	2.25	2.35	2.55
Measuring spoons	3.05	3.05	3.65	3.9
Microphone	3.1	3.15	3.85	4.25
Monitor	3.05	2.9	3.3	3.65
Mouse	3.1	3.05	2.85	3.35
Mug	2.4	2.4	2.5	3.3
Mushrooms	2.8	3.35	2.5	3.05
Nail clipper	3.5	3.5	3.9	4.2
Nail polish	2.7	3.1	2.85	3.05
Necklace	2.9	3	2.85	3.4
Notebook	2.55	2.55	3.2	3.35
Onion	2.55	3.1	2.95	3.35
Orange	2.35	2.75	1.95	2.8
Outlet	3.25	3.4	3.35	4
Oven mitt	2.75	2.95	2.9	3.75
Pacifier	3.1	3.15	2.95	3.55
Paddle	2.35	2.65	3.25	3.3
Paintbrush	2.85	3.25	3.3	3.55
Paperclip	1.9	2.6	2.65	3.1
Pasta	2.7	2.6	2.8	3.45
Pear	2.3	2.85	2.4	3.05
Peas	2.55	2.9	1.9	2.55
Pen	2.6	2.6	2.95	3.45
Pencil	2.15	2.6	3	4
Pepper grinder	3.15	3.25	3.1	3.35
Perfume	3.45	3.15	3.15	3.3
Pie	3.65	3.65	3.45	3.65
Pill box	2.95	2.9	3.2	3.65
Pills	2.3	2.3	2.3	2.65
Pinwheel	3.35	2.95	3.05	3.6
Pistachios	2.65	3.3	3.15	3.75
Pitcher	2.5	2.3	2.6	2.8
Pizza	3.6	3.5	2.65	3.6
Plate	2.1	2.45	2.5	2.95
Pliers	2.55	2.7	2.75	3.1
Pot	2.2	2.7	2.95	3
Present	3.05	3.1	3	3
Printer	3.55	3.6	3.45	4
Protractor	2.35	2.6	3.5	3.75
Purse	3.3	3.25	3	3.8
Q-tip™	1.8	2.25	2.3	2.75
Radio	3.6	3.7	3.65	3.8
Razor	2.8	3	3.3	3.4
Recorder	2.7	2.75	2.8	3.5
Remote control	3.45	3.35	3.35	3.3
Ring	3.5	4.15	3.3	4
Rolling pin	2.2	2.45	2.5	2.45
Rope	2.95	3.5	3.8	4.05
Rubber duck	3.2	2.85	3.1	3.45
Rubik's Cube™	3.5	3.45	3.55	4.15
Ruler	2.35	2.75	3.15	3.6
Safe	3.45	3.5	3.55	3.75
Safety pin	2.65	2.75	3.05	3.6
Salt shaker	3.1	3.2	3.2	3.75
Sandal	2.95	3.4	3.45	3.75
Saw	3.05	2.95	2.8	3.35
Scale	3.3	3.1	3.4	3.95
Scarf	2.25	2.9	3.3	3.5
Scissors	2.95	2.95	3.3	3.6
Screwdriver	2.9	2.9	3.15	3.65
Sharpener	3.2	3.2	3.6	4.1
Shoe	3.75	3.75	4.05	4.3
Shorts	3.15	3.25	3.25	4.05
Shovel	2.9	3.25	3	3
Sippy cup	3.25	3.15	3.3	3.95
Skate	3.9	3.75	4	4.3
Skirt	2.9	3	3.2	3.6
Soap dispenser	2.6	2.85	2.65	2.9
Socks	2.15	2.55	2.95	3.7
Speaker	3.7	4.05	3.75	4.1
Sponge	2.95	3.35	2.15	2.75
Spray bottle	3.2	3	3.55	4.1
Squeegee	3.2	3.3	3.65	3.45
Stamp	2.7	3.1	3.1	3.3
Staple remover	2.8	3.1	3.5	3.9
Stapler	3.05	3.15	3.5	4.15
Strainer	2.95	2.95	3.15	3.45
Strawberries	3.75	4	3.3	4.2
Sunglasses	2.95	2.85	2.95	3.15
Sword	4	4.45	3.75	4.5
Syringe	3.05	3.4	3.5	3.75
Tape dispenser	2.9	3.35	3.45	3.75
Tape measure	3.45	3.65	3.65	4.1
Tea bag	2.6	3	3.5	4.15
Teacup	3.05	3.05	3.25	3.75
Teapot	3.25	3.85	3.5	4
Teddy bear	3.6	3.7	3.4	4.3
Tennis racket	3.35	3.5	3.45	4.1
Thermometer	2.7	3.2	2.9	2.6
Thermos	2.9	3.1	3.05	3.15
Thread	2.9	2.9	3.55	3.8
Tie	2.9	3.1	2.25	3
Tissue	3.35	3.4	3.95	4.75
Toaster	3.25	3.65	3.8	3.85
Toilet paper	2.55	3	2.8	3.6
Tomato	2.35	2.8	2.55	2.9
Tongs	2.8	3	3.35	3.8
Toothbrush	3.1	3	3.05	3.55
Toothpaste	2.7	2.4	2.9	3.45
Towel	2.75	2.75	3.1	3.4
Toy car	3.55	3.45	3.65	4
Toy train	3.7	3.7	3.55	3.95
Toy truck	3.6	3.5	3.95	3.95
Tray	3.1	3.15	3	3.5
Trophy	4	4.15	3.4	4.25
Umbrella	3.15	3.2	3.75	3.85
USB drive	3.05	3.15	3.4	4.1
Vase	2.95	3.1	2.7	3
Wallet	3	3.35	3.4	3.7
Watch	3.8	4.45	4	4.25
Water gun	3.3	3.25	3.4	3.3
Watermelon	3.2	3.5	2.75	2.85
Weight	3.2	3.35	3.3	3.75
Whisk	3.05	2.85	3.8	3.75
Whistle	2.55	2.8	3.2	3.4
Wine	2.65	2.7	2.7	3.35
Wooden fork	2.05	2.2	2.55	2.85
Wooden spoon	1.95	2.25	1.9	2.15
Wrench	2.85	3.15	3.15	3.8
Yarn	3.1	3.3	3.35	4.35
Yo-yo	2.5	2.65	2.8	3.5

## Sheet: Image Agreement
Modal Name	Photograph			Clipart
	Average Rating	Different Object	No Image	Average Rating	Different Object	No Image
Apple	4.65			4.75
Baby bottle	4.25			4.3
Bagel	4.5			4.6
Ball	3.11	1		3.06	2
Balloon	4.4			4.11	1
Banana	4.8			4.85
Band-Aid™	4.55			4.65
Basket	3.95	1		4.39	2
Battery	3.58	1		3.8
Beer	4	2		4.1
Bell	3.94	2		3.85
Belt	4.58	1		4.55
Bib	3.95		1	4.16		1
Blocks	3.35	3		3.5	4
Bolt	3.93	4	1	4.23	6	1
Book	4			4.55
Boot	3.45			3.15
Bottle	2.88	3		3.42	1
Bottle opener	3.11		1	3.72	1	1
Bow	3.22	2		4.18	3
Bowl	3.85			4.11	1
Box cutter	4.67	2		4.63		4
Bread	2.8			3.21	1
Broccoli	4.7			4.79		1
Bubbles	2.63	4		2.69	4
Bucket	3.4			4.15
Butter	4.5			4.5
Button	4.15			4.72	2
Cake	3.95			3.9
Calculator	3.89	1		3.7
Camera	3.5			3.3
Can opener	4.05			4.37	1
Candle	3.3			3.15
Candy	3.35			3.9
Cap	4.27	4	1	4.05	1
Cards	4.55			4.32	1
Carrot	4.7			4.75
CD	4.75			4.6
Celery	4.32	1		4.47		1
Cheese	4.3			3.55
Cherries	4.75			4.6
Chest	3.13	4		3.31	7
Chocolate	4.15			3.8
Chopsticks	4.1			4.15
Cigarette	4.5			4.55
Clip	3.17	7	1	2.55	9
Clipboard	5			4.89	1
Clock	4.05			4.2
Clothespin	4.58		1	4.17	1	1
Comb	3.85			4.25
Controller	3.11	1		3.56	2
Cookies	2.95	1		2.37	1
Crackers	3.89	1		3.6
Crayons	4.55			4.5
Cupcake	4.25			4.2
Dart	4.53	1		4.25
Dice	4.8			4.85
Doll	3.35			3.25
Donut	4.35			4.1
Dropper	3.78		2	4		3
Drums	2.11	2		2.68	1
Drumsticks	4.38	4		4.75	4
Dustpan	4.26	1		4.5
Earrings	3.32	1		2.85
Eggs	4.5			4.4
Envelope	2.8			3.17	2
Eraser	4.05			4.4
Feather	4.15			4
Flashlight	4.15			4.25
Floppy disk	4.47	1	2	4.71		3
Flower	3.11	1		3.15
Fly swatter	4.15			4.5		2
Frying pan	4.3			4.6
Glue stick	4.7			4.65
Grapes	4.1			4.65
Grater	3.9			4.7
Hair dryer	3.4			4
Hammer	4.65			4.75
Hanger	4.35			4.7
Harmonica	3.61		2	4.67		2
Helmet	3.95			4	1
Hole puncher	4.4			4.1
Horn	3.07	4	1	3.53	5
Hourglass	3.9			3.58	1
Ice cube tray	4.6			4.8
Iron	3.83	2		4.44	1	1
Jar	2.72	2		3.45
Ketchup bottle	3.15			3.05
Key	4.35			4.5
Keyboard	4.58	1		4.56	2
Knife	3.85			4.45
Ladle	4.11		1	4.38		4
Lamp	3.35			3.53	1
Lantern	3.83	2		3.68	1
Lemon	4.89	1		4.85
Lettuce	3.85			3.79	1
Lightbulb	4.45			4.5
Lighter	4.6			4.55
Lipstick	4.55			4.8
Lock	3.65			3.84	1
Lollipop	3.55			3.7
Magnet	4.13	3	1	3.94	2
Magnifying glass	4.75			4.6
Marbles	3.9			4.1
Marker	4			4
Measuring spoons	4.16		1	4.55
Microphone	3.79	1		4.2
Monitor	3.47	1		4.11		1
Mouse	3.22	11		3.82	9
Mug	4.35			4.75
Mushrooms	3.9			4.45
Nail clipper	4.3			4.6
Nail polish	4.21		1	4.2
Necklace	3.11	1		2.6
Notebook	4.2			4.1
Onion	4.3			4.35
Orange	4.8			4.9
Outlet	3.5			3.95	1
Oven mitt	4.35			4.45
Pacifier	4.11		2	4.67	1	1
Paddle	3.73	9		4.25	8
Paintbrush	3.5			3.58	1
Paperclip	4.9			4.89	1
Pasta	2.84	1		3.16		1
Pear	4.55			4.65
Peas	2.44	2		3.42	1
Pen	3.5			3.7
Pencil	4.7			4.85
Pepper grinder	4.21		1	4.37		1
Perfume	3.16	1		3.15
Pie	4.74	1		4.25
Pill box	3.84		1	4.73	2	3
Pills	4.35			4.25
Pinwheel	3.43	3	3	3.88	8	4
Pistachios	4.33		2	4.82	1	2
Pitcher	3.63	1		4.06	4
Pizza	4.15			3.85
Plate	4			4.1
Pliers	3.53	1	2	4.32		1
Pot	3.67	2		3.65	3
Present	3.85			3.65
Printer	3.95			4.35
Protractor	4.38	4		4.16		1
Purse	3.3			3.26	1
Q-tip™	5			4.8
Radio	2.29	3		2.33	2
Razor	3.95			4.26	1
Recorder	4.06	4		4.67	5
Remote control	3.8			4.3
Ring	3.37	1		3.15
Rolling pin	4.42		1	4.67	2
Rope	3.95			4.35
Rubber duck	4.75			4.9
Rubik's Cube™	4.74		1	4.6
Ruler	3.95			4.55
Safe	3.79		1	4.06	1	2
Safety pin	4.85			4.8
Salt shaker	4.1			4.1
Sandal	3.2			3.2
Saw	3.47		1	4		1
Scale	3.65			4.3
Scarf	3.65			3.95		1
Scissors	4.35			4.3
Screwdriver	4.6			4.42	1
Sharpener	3.75			3.95
Shoe	3.5			3.1
Shorts	3.6			3.65
Shovel	2.68	1		3	3
Sippy cup	3.82	1	2	4.24	2	1
Skate	3.85			3.79	1
Skirt	4			4	1
Soap dispenser	3.21	1		3.47	1
Socks	3.75			4.05
Speaker	3.8			4.28	1	1
Sponge	4			4.1
Spray bottle	4.6			4.58	1
Squeegee	3.67	1	7	4.8	3	12
Stamp	3.46	7		3.92	8
Staple remover	4.33		2	4.63	1	3
Stapler	4.6			4.75
Strainer	3.39		2	3.55
Strawberries	4.85			4.9
Sunglasses	3.4			3.45
Sword	3.55			3.95
Syringe	4.26		1	4.61	2
Tape dispenser	4.22		2	4.47	1
Tape measure	4.15			4.3
Tea bag	4.65			4.8
Teacup	3.85			4.5
Teapot	3.9			3.9
Teddy bear	3.37	1		4.1
Tennis racket	4.68	1		4.65
Thermometer	2.5	2	2	3.06	2
Thermos	3.61			3.5
Thread	4.05			4
Tie	4.11	1		3.85
Tissue	4.65			4.3
Toaster	4.25			4.5
Toilet paper	4.85			4.75
Tomato	4.9			4.95
Tongs	4.5			4.41	2	1
Toothbrush	4.15			3.9
Toothpaste	4.25			4.7
Towel	3.45			3.6
Toy car	3.32		1	3.65
Toy train	3.1			3.45
Toy truck	3.79	1		4	1
Tray	3.75			3.68	1
Trophy	4.5			4.7
Umbrella	3.4			3.5
USB drive	4.35			4.45
Vase	3.63	1		3.6
Wallet	3.15			3.56	2
Watch	4			3.75
Water gun	2.95			2.85
Watermelon	4			4.05
Weight	2.82	3		3.35	3
Whisk	4.5			4.84		1
Whistle	4.15			4.47	1
Wine	4.28	2		4	2
Wooden fork	3.5			4.21		1
Wooden spoon	4.3			4.9
Wrench	4.12	1	2	4.7
Yarn	3.8			4.16	1
Yo-yo	4.05			4.4

## Sheet: Frequencies and AoA
Modal Name	SUBTLEX-US	WordNet	AoA
Apple	23.63	1	4.15	Note 1	"---" indicates no corresponding measure was available in the given database
Baby bottle	---	0	---
Bagel	2.24	0	8.9	Note 2	SUBTLEX-US frequencies shown here are specific to nouns, see below:
Ball	103.8	35	2.9
Balloon	8.65	1	4.37		Brysbaert, M., New,B., and Keuleers, E., (2012). Adding part-of-speech information to the SUBTLEX_US word frequencies
Banana	10.61	1	3.78		Behavior Research Methods, 44, 991-997.
Band-Aid™	---	---	4.6		doi: 10.3758/s13428-012-0190-4
Basket	13.18	6	5.67
Battery	12.31	9	5.58		General reference for SUBTLEX-US:
Beer	75.45	18	6.11
Bell	27.57	9	3.89		Brysbaert, M. & New, B. (2009.) Moving beyond Kucera and Francis: A critical evaluation of current word frequency norms and the introduction of a new and improved word frequency measure for American English.
Belt	23.73	4	4.62		Behavior Research Methods, 41, 977-990.
Bib	0.47	0	4.53		doi: 10.3758/BRM.41.4.977
Blocks	14.14	29	4.79
Bolt	5.78	0	7.28	Note 3	WordNet frequencies shown here are sense-specific and also specific to nouns
Book	171.55	46	3.68
Boot	7.49	13	3.89		George A. Miller (1995). WordNet: A lexical database for English.
Bottle	49.39	28	3.56		Communications of the ACM, 38(11), 39-41.
Bottle opener	---	0	---
Bow	11.73	0	4.95		Fellbaum, C.. Ed. (1998.) WordNet: An electronic lexical database. Cambridge, MA: MIT Press.
Bowl	19.16	2	4.26
Box cutter	---	---	---
Bread	28.25	3	3.58	Note 4	Reference for AoA:
Broccoli	2.24	0	5.2
Bubbles	5.92	6	3.79		Morrison, C. M., Chappell, T. D., & Ellis, A. W. (1997). Age of acquisition norms for a large set of object names and their relation to adult estimates and other variables.
Bucket	9.94	2	5.61		Quarterly Journal of Experimental Psychology, 50(3), 528–559.
Butter	19.8	3	5.78		doi:10.1080/027249897392017
Button	25.2	8	4.78
Cake	44.84	0	3.26
Calculator	1.29	0	8.22
Camera	56.9	18	6
Can opener	---	0	6.96
Candle	8	4	5.37
Candy	35.55	1	4
Cap	15	10	5.53
Cards	47.98	5	6.2
Carrot	3.78	0	2.74
CD	8.41	0	---
Celery	1.86	0	5.78
Cheese	38.98	2	4.33
Cherries	1.96	0	5.58
Chest	40.88	1	5.05
Chocolate	29.2	0	3.33
Chopsticks	1.78	0	7.85
Cigarette	26.57	16	6.39
Clip	3.59	1	6.61
Clipboard	0.75	0	7.76
Clock	28.65	15	4.42
Clothespin	0.24	0	7.83
Comb	2.88	3	5.5
Controller	1.29	0	10.32
Cookies	17.88	1	3.37
Crackers	5.25	1	4.9
Crayons	1.2	0	3.2
Cupcake	1.37	0	4.11
Dart	1.65	0	7.38
Dice	10.45	9	6.37
Doll	24.31	1	3.68
Donut	1.37	0	5.42
Dropper	0.39	0	8.56
Drums	7.2	5	4.63
Drumsticks	0.31	0	7.79
Dustpan	0.25	0	6.47
Earrings	6.14	0	7.17
Eggs	38.63	1	3.89
Envelope	10.04	9	6.25
Eraser	1	0	4.95
Feather	6.51	6	4.67
Flashlight	5.76	3	5.61
Floppy disk	---	0	---
Flower	22.14	31	3.11
Fly swatter	0.04	0	5.79
Frying pan	---	0	6.81
Glue stick	---	---	---
Grapes	3.92	2	3.94
Grater	0.14	0	8.88
Hair dryer	0.22	0	6.06
Hammer	10.18	2	5.42
Hanger	1.35	0	6.78
Harmonica	1.57	0	7.32
Helmet	9.33	0	5.71
Hole puncher	---	---	---
Horn	20.37	7	4.84
Hourglass	0.9	0	8.58
Ice cube tray	---	---	---
Iron	16.12	0	7.32
Jar	8.25	2	5.44
Ketchup bottle	---	0	---
Key	68.96	14	3.58
Keyboard	1.8	2	9.32
Knife	46.55	6	4.15
Ladle	0.61	0	9.83
Lamp	12.82	2	4
Lantern	2.02	4	8.55
Lemon	11.67	4	4.74
Lettuce	3.39	0	4.28
Lightbulb	---	0	5.89
Lighter	4.98	0	7.12
Lipstick	8.76	2	5.42
Lock	19.04	6	5.74
Lollipop	1.75	0	3.89
Magnet	2.75	2	6.1
Magnifying glass	---	1	---
Marbles	2.92	2	7.05
Marker	5.24	0	4.89
Measuring spoons	---	---	---
Microphone	4.53	4	6.25
Monitor	7.35	0	9.68
Mouse	17.37	0	4.94
Mug	5.92	0	5.15
Mushrooms	2.84	0	6.44
Nail clipper	---	---	---
Nail polish	---	0	---
Necklace	9.71	1	5
Notebook	4.61	2	6.37
Onion	4.24	0	6.05
Orange	10.2	4	3.26
Outlet	2	1	8.32
Oven mitt	---	---	---
Pacifier	0.37	0	4.56
Paddle	2.12	0	6.58
Paintbrush	0.41	0	6.22
Paperclip	0.04	0	6.42
Pasta	4.24	0	5.78
Pear	1.31	3	4
Peas	4.65	3	3.95
Pen	23.9	8	5.11
Pencil	9.67	7	4.06
Pepper grinder	---	0	---
Perfume	11.29	2	7.06
Pie	28.73	2	3.67
Pill box	0.47	0	9.3
Pills	24.73	1	6.06
Pinwheel	0.14	0	7.63
Pistachios	0.24	0	8.74
Pitcher	3.02	2	6.42
Pizza	33.39	1	4.67
Plate	25.57	3	3.84
Pliers	1.16	0	7
Pot	21.64	6	5.95
Present	48.39	4	4.83
Printer	2.1	0	7.61
Protractor	0.06	0	9.75
Purse	19.67	5	5.53
Q-tipTM	---	---	---
Radio	75.59	8	5.17
Razor	6.86	5	7.11
Recorder	4.94	0	8.37
Remote control	---	0	---
Ring	71	0	4.53
Rolling pin	---	0	7.6
Rope	22.25	5	5.44
Rubber duck	20.65	4	---
Rubik’s CubeTM	---	---	---
Ruler	3.18	1	5.94
Safe	5.53	6	5.11
Safety pin	---	0	6.53
Salt shaker	0.12	0	5.42
Sandal	0.22	3	5.21
Saw	6.92	0	5.36
Scale	8.33	0	8.85
Scarf	4.69	2	5.68
Scissors	6.69	0	4.5
Screwdriver	2.49	1	6
Sharpener	0.33	0	6.44
Shoe	29.39	27	2.6
Shorts	9.41	0	3.95
Shovel	6.06	2	6.28
Sippy cup	---	---	---
Skate	4.29	0	5.37
Skirt	9.73	2	5.67
Soap dispenser	---	0	---
Socks	18.25	3	2.94
Speaker	6.29	2	6.11
Sponge	4.69	1	5
Spray bottle	---	---	---
Squeegee	0.24	0	9.94
Stamp	4.31	0	6.33
Staple remover	---	---	---
Stapler	0.86	0	5.83
Strainer	0.27	0	9.63
Strawberries	3.9	1	4.21
Sunglasses	3.92	0	5.56
Sword	26.18	9	5.45
Syringe	1.69	0	10.63
Tape dispenser	---	---	---
Tape measure	---	0	8.34
Tea bag	0.02	0	6.67
Teacup	0.61	0	5.39
Teapot	0.84	0	6.22
Teddy bear	---	0	---
Tennis racket	---	1	7.27
Thermometer	2.14	10	6.63
Thermos	1.12	0	8.29
Thread	4.41	4	7.06
Tie	20.27	5	4.74
Tissue	10.71	4	4.76
Toaster	3.82	0	6.72
Toilet paper	---	0	5.09
Tomato	5.92	2	4.61
Tongs	0.78	0	7.78
Toothbrush	4.98	1	4.33
Toothpaste	2.49	1	3.33
Towel	14.02	6	3.22
Toy car	482.41	71	3.37
Toy train	78	24	4
Toy truck	72.71	20	3.79
Tray	8.04	12	6.05
Trophy	7.51	2	5.55
Umbrella	7.49	2	5.68
USB drive	---	---	---
Vase	3.84	12	7.89
Wallet	22.8	2	5.89
Watch	49.88	9	4.33
Water gun	---	0	---
Watermelon	2	0	4.22
Weight	36	5	6.53
Whisk	0.14	0	8.72
Whistle	11.27	0	5.42
Wine	60.25	9	7.9
Wooden fork	8.8	4	3.63
Wooden spoon	7.06	1	2.5
Wrench	3.35	0	7.84
Yarn	1.59	0	6.61
Yo-yo	0.04	0	5.62

## Sheet: Summary by Image Type
Modal Name	Category	Modal Verb	Name Agreement (%) - Photo	Name Agreement (%) - Clipart	Naming H - Photo	Naming H - Clipart	Verb Agreement (%) - Photo	Verb Agreement (%) - Clipart	Verb H - Photo	Verb H - Clipart	Picture-Name Agreement - Photo	Picture-Name Agreement - Clipart	Familiarity - Photo	Familiarity - Clipart	Visual Complexity - Photo	Visual Complexity - Clipart	Image Agreement - Photo	Image Agreement - Clipart	SUBTLexUS	WordNet®	AoA
Apple	food	Eat	100	100	0	0	63.5	70	1.56	1.455	4.975	4.875	3.75	4.375	2.675	3.525	4.65	4.75	23.63	1	4.15
Baby bottle	kitchen item	Drink	100	90	1.025	1.34	50	36.5	1.96	2.005	4.875	4.825	1.95	2.75	2.6	3.75	4.25	4.3		0
Bagel	food	Eat	100	100	0	0	53.5	63.5	1.885	1.69	4.925	4.75	3.475	4.025	3.35	3.7	4.5	4.6	2.24	0	8.9
Ball	toy	Throw	96.5	100	0.175	0.525	33	23.5	2.1	2.27	4.7	4.25	3.025	3.625	2.5	2.7	3.11	3.06	103.8	35	2.9
Balloon	toy	Pop	100	100	0	0	50	43.5	1.995	1.73	4.975	4.725	2.95	3.375	2.475	3.2	4.4	4.11	8.65	1	4.37
Banana	food	Peel	96.5	100	0.175	0	63	53.5	1.055	1.175	4.975	4.85	3.975	4.4	2.475	3.175	4.8	4.85	10.61	1	3.78
Band-Aid™	medical	Cover	90	70	0.46	0.94	16.5	23.5	2.95	3.12	4.9	4.7	3.325	3.7	2.55	3.225	4.55	4.65			4.6
Basket	household article	Carry	100	100	0.35	0.35	63.5	40	1.66	2.4	4.8	4.775	2.675	3	3.825	3.95	3.95	4.39	13.18	6	5.67
Battery	electronic	Charge	100	100	0	0.175	30	30	2.585	2.805	4.925	4.725	3.55	4.075	2.875	3.275	3.58	3.8	12.31	9	5.58
Beer	food	Drink	100	76.5	1.24	1.825	80	86.5	0.97	0.63	4.825	4.675	2.825	3.025	3.075	3	4	4.1	75.45	18	6.11
Bell	other	Ring	100	100	0	0	93	90	0.35	0.525	4.8	4.675	2.45	2.875	3.15	3.15	3.94	3.85	27.57	9	3.89
Belt	clothing	Wear	100	86.5	0	0.63	53	40	2.17	2.39	4.925	4.875	3.725	4.225	2.675	3.3	4.58	4.55	23.73	4	4.62
Bib	clothing	Wear	90	93.5	0.78	0.635	50	40	2.16	2.33	4.9	4.525	1.925	2.375	3.175	3.175	3.95	4.16	0.47	0	4.53
Blocks	toy	Build	40	43.5	1.825	2.135	30	57	1.785	1.92	3.975	4.075	2.475	2.85	2.725	3.3	3.35	3.5	14.14	29	4.79
Bolt	tool	Screw	23	23	0.745	1.235	60	57	1.735	1.92	4.525	4.7	2.55	2.775	3.325	3.3	3.93	4.23	5.78	0	7.28
Book	school/office supply	Read	100	100	0.35	0	90	90	0.525	0.525	4.95	4.825	4.325	4.775	2.525	3.075	4	4.55	171.55	46	3.68
Boot	clothing	Wear	96.5	100	0.85	0.81	56.5	60	1.93	1.535	4.775	4.775	3.125	3.85	2.9	3.5	3.45	3.15	7.49	13	3.89
Bottle	sports	Drink	73.5	96.5	2.105	1.215	53	50	2.015	1.93	4.275	4.1	3.7	3.95	2.5	2.85	2.88	3.42	49.39	28	3.56
Bottle opener	kitchen item	Open	53	40	1.63	1.985	82	76.5	0.89	1.14	4.725	4.5	2.575	3.075	2.675	3.1	3.11	3.72		0
Bow	decoration	Wear	73.5	56.5	1.035	1.48	40	43.5	2.17	1.695	4.65	4.625	2.75	2.925	3.05	3.05	3.22	4.18	11.73	0	4.95
Bowl	kitchen item	Eat	100	100	0	0	10	20	2.72	2.785	4.85	4.65	4.225	4.45	2.2	2.525	3.85	4.11	19.16	2	4.26
Box cutter	tool	Cut	30	50	2.56	2.34	96.5	83.5	0.175	0.805	4.375	4.65	2.575	2.975	3.7	4.025	4.67	4.63
Bread	food	Eat	93	83.5	0.87	1.145	50	57	1.895	1.875	4.75	4.375	4.2	4.45	2.625	2.625	2.8	3.21	28.25	3	3.58
Broccoli	food	Eat	96.5	90	0.175	0.7	66.5	70	1.685	1.455	4.95	4.725	3.725	3.725	3.675	3.6	4.7	4.79	2.24	0	5.2
Bubbles	toy	Blow	96.5	90	1.675	2.26	93.5	73.5	0.35	1.35	3.95	3.9	2.475	2.8	2.575	3.375	2.63	2.69	5.92	6	3.79
Bucket	toy	Fill	66.5	66.5	1.35	1.16	53.5	16.5	1.85	2.725	4.675	4.75	2.45	2.975	2.5	2.95	3.4	4.15	9.94	2	5.61
Butter	food	Spread	93	100	0.35	0	33	50	2.39	2.16	4.95	4.6	3.875	3.95	2.325	2.95	4.5	4.5	19.8	3	5.78
Button	clothing	Button	100	90	0	0.525	43.5	23	2.19	2.485	4.85	4.75	3.7	3.9	2.45	3.075	4.15	4.72	25.2	8	4.78
Cake	food	Eat	100	100	1.145	0.285	50	37	2.015	2.18	4.925	4.775	3.625	4.075	3.825	3.75	3.95	3.9	44.84	0	3.26
Calculator	school/office supply	Calculate	100	100	0	0	76.5	70	1.14	1.23	4.975	4.85	3.675	4.05	3.575	4.075	3.89	3.7	1.29	0	8.22
Camera	electronic	Capture	100	100	0.175	0	20	26.5	2.415	2.7	4.825	4.775	3.55	3.65	3.725	3.55	3.5	3.3	56.9	18	6
Can opener	kitchen item	Open	93	100	0.35	0	76.5	90	1.205	0.52	4.875	4.775	3.075	3.65	3.35	3.65	4.05	4.37		0	6.96
Candle	decoration	Light	100	100	0.175	0	70	73	1.265	1.33	4.9	4.6	3.425	3.525	2.35	2.625	3.3	3.15	8	4	5.37
Candy	food	Unwrap	90	100	0.36	0	46.5	36.5	1.87	2.35	4.6	4.425	3.575	3.9	2.85	3.225	3.35	3.9	35.55	1	4
Cap	clothing	Wear	63.5	43	1.545	1.6	83.5	80	0.87	0.97	4.75	4.55	3.5	4.025	2.55	3.525	4.27	4.05	15	10	5.53
Cards	toy	Play	100	100	0.84	0.785	70	67	1.365	1.625	4.65	4.925	3.15	4.1	2.95	3.575	4.55	4.32	47.98	5	6.2
Carrot	food	Eat	100	100	0	0	56.5	63.5	2.02	1.78	4.975	4.85	3.625	3.85	2.8	3.05	4.7	4.75	3.78	0	2.74
CD	school/office supply	Play	90	63	0.845	1.17	53.5	50	1.99	2.315	4.85	4.7	3.475	3.4	2.1	2.35	4.75	4.6	8.41	0
Celery	food	Eat	90	83.5	0.455	0.74	43.5	50	2.005	2.185	4.9	4.85	3	3.375	3.2	3.5	4.32	4.47	1.86	0	5.78
Cheese	food	Eat	100	100	0	0.175	60	66.5	1.87	1.685	4.825	4.5	3.9	4.225	3.025	2.475	4.3	3.55	38.98	2	4.33
Cherries	food	Eat	100	100	0	0	66.5	70	1.45	1.17	4.925	4.8	3.25	3.45	3.175	3.35	4.75	4.6	1.96	0	5.58
Chest	furniture	Store	33.5	46.5	1.87	1.62	26.5	47	2.44	2.04	4.35	4.225	2.525	2.65	2.875	2.975	3.13	3.31	40.88	1	5.05
Chocolate	food	Eat	93.5	96.5	0.525	0.35	63.5	70	1.625	1.465	4.9	4.55	4.1	4.475	2.725	2.85	4.15	3.8	29.2	0	3.33
Chopsticks	kitchen item	Eat	80	70	0.955	1.105	36.5	43.5	2.455	2.555	4.75	4.575	2.725	2.85	2.275	2.975	4.1	4.15	1.78	0	7.85
Cigarette	other	Smoke	96.5	96.5	0.175	0.175	87	73	0.7	1.37	4.875	4.8	2.425	2.45	2.2	2.5	4.5	4.55	26.57	16	6.39
Clip	school/office supply	Clip	73.5	86.5	2.565	1.65	50	50	2.24	2.05	4.6	4.55	3.4	3.675	2.825	3.65	3.17	2.55	3.59	1	6.61
Clipboard	school/office supply	Clip	86.5	100	0.695	0	57	46.5	1.81	1.615	4.925	4.925	2.825	3.475	2.475	3.45	5	4.89	0.75	0	7.76
Clock	electronic	Time	100	96.5	0.285	0.35	23.5	13	2.71	3.28	4.975	4.875	4.275	4.6	2.95	3.55	4.05	4.2	28.65	15	4.42
Clothespin	household article	Clip	53.5	56.5	1.885	1.755	26.5	38	2.79	2.395	4.775	4.75	2.625	2.925	2.75	3.475	4.58	4.17	0.24	0	7.83
Comb	bathroom items	Comb	93.5	96.5	0.35	0.35	90	80	0.455	0.975	4.875	4.725	3.725	4.225	2.5	3.275	3.85	4.25	2.88	3	5.5
Controller	electronic	Play	58.5	63	2.075	1.775	50	50	1.415	1.535	4.5	4.5	2.875	3.3	3.575	3.725	3.11	3.56	1.29	0	10.32
Cookies	food	Eat	43.5	90	1.215	0.63	67	83.5	1.625	0.87	4.675	4.25	3.475	4	3.475	2.675	2.95	2.37	17.88	1	3.37
Crackers	food	Eat	93.5	93	0.285	0.35	80	76.5	0.97	1.205	4.875	4.325	3.525	3.775	2.925	2.9	3.89	3.6	5.25	1	4.9
Crayons	school/office supply	Color	100	96.5	0.175	0.175	77	77	0.745	1.13	5	4.9	2.825	3.325	3	3.55	4.55	4.5	1.2	0	3.2
Cupcake	food	Eat	100	96.5	0.175	0.175	73.5	66.5	1.235	1.685	4.975	4.825	3.375	3.9	3.85	4.15	4.25	4.2	1.37	0	4.11
Dart	sports	Throw	93.5	96.5	0.35	0.185	83.5	73	0.87	1.305	4.825	4.875	2.4	2.8	3.1	3.125	4.53	4.25	1.65	0	7.38
Dice	toy	Roll	100	96.5	0.81	0.175	70	56.5	1.23	1.335	4.975	4.725	3.075	3.4	3	3.125	4.8	4.85	10.45	9	6.37
Doll	toy	Play	100	100	0.795	0	87	83	0.7	0.795	4.85	4.775	2.475	2.85	4.025	4.375	3.35	3.25	24.31	1	3.68
Donut	food	Eat	100	100	0.175	0	87	80	0.7	1.04	4.925	4.775	3.425	3.925	4.125	4.275	4.35	4.1	1.37	0	5.42
Dropper	medical	Measure	60	63	2.135	2.405	20	45	2.485	2.205	4.775	4.35	2.45	2.625	3.05	3.775	3.78	4	0.39	0	8.56
Drums	music	Play	66.5	73.5	1.255	1.205	23	43.5	2.395	2.13	4.425	4.4	2.25	2.525	3.6	3.625	2.11	2.68	7.2	5	4.63
Drumsticks	music	Play	96.5	90	0.35	0.46	20	40	2.35	2.375	4.75	4.65	2.125	2.475	2.05	2.725	4.38	4.75	0.31	0	7.79
Dustpan	household article	Sweep	70	56.5	1.605	1.955	30	30	2.385	2.71	4.95	4.7	3.4	3.325	2.5	3.075	4.26	4.5	0.25	0	6.47
Earrings	jewel	Wear	100	96.5	0	0.175	76.5	70	1.14	1.455	4.875	4.65	3.45	3.55	3.5	3.575	3.32	2.85	6.14	0	7.17
Eggs	food	Crack	100	100	0.175	0	60	50	1.65	2.12	4.975	4.75	3.8	4.3	2.075	2.375	4.5	4.4	38.63	1	3.89
Envelope	school/office supply	Seal	93.5	93.5	0.78	0.835	23.5	23	2.79	3.03	4.725	4.45	3.25	3.45	2.125	2.775	2.8	3.17	10.04	9	6.25
Eraser	school/office supply	Erase	96.5	90	0	0.35	83.5	76.5	0.805	1.205	4.9	4.5	3.5	3.65	1.925	2.25	4.05	4.4	1	0	4.95
Feather	natural	Tickle	100	100	0	0	40	20	2.175	2.855	4.95	4.75	2.625	2.725	3.125	3.1	4.15	4	6.51	6	4.67
Flashlight	electronic	Light	96.5	96.5	0.35	0.175	46.5	27	2.1	2.72	5	4.7	3.2	3.325	3.025	3.25	4.15	4.25	5.76	3	5.61
Floppy disk	school/office supply	Insert	46.5	41.5	2.01	2.205	24	30	2.725	2.67	4.5	4.625	2.175	2.35	3.075	3.375	4.47	4.71		0
Flower	natural	Smell	100	100	1.255	0.82	50	33.5	2.15	2.605	4.75	4.55	3.125	3.625	4.175	3.85	3.11	3.15	22.14	31	3.11
Fly swatter	household article	Swat	80	67	1.775	1.26	67	77	1.38	1.13	4.875	4.625	2.35	2.625	2.35	3.2	4.15	4.5	0.04	0	5.79
Frying pan	kitchen item	Fry	86.5	90	1.435	1.24	63	60	1.16	1.35	4.95	4.825	3.875	4.125	2.8	3.2	4.3	4.6		0	6.81
Glue stick	school/office supply	Glue	66.5	40	1.105	2.195	57	26.5	1.855	2.67	4.925	4.625	2.825	3.125	2.775	3.45	4.7	4.65
Grapes	food	Eat	96.5	96.5	0.35	0.175	60	80	1.78	0.955	4.975	4.875	3.625	4.15	3.125	3.525	4.1	4.65	3.92	2	3.94
Grater	kitchen item	Grate	93.5	73	1.11	1.835	66.5	70	1.225	1.36	4.8	4.45	3.025	3.375	3.55	3.55	3.9	4.7	0.14	0	8.88
Hair dryer	bathroom items	Dry	66.5	60	0.955	1.46	46.5	43	1.945	1.785	4.875	4.35	3.075	3.525	3.125	3.5	3.4	4	0.22	0	6.06
Hammer	tool	Hammer	96.5	100	0.175	0	40	30	2.095	2.19	5	4.875	2.85	3.3	2.65	3.35	4.65	4.75	10.18	2	5.42
Hanger	household article	Hang	100	100	0.725	0.81	96.5	87	0.175	0.635	4.875	4.875	4.15	4.425	2.275	2.95	4.35	4.7	1.35	0	6.78
Harmonica	music	Play	93.5	86.5	0.175	0.685	56.5	63.5	0.985	1.715	4.875	4.7	2.125	2.175	3.4	3.35	3.61	4.67	1.57	0	7.32
Helmet	sports	Wear	100	100	0.57	0.455	56.5	53	1.665	1.99	4.9	4.6	2.475	2.925	2.95	3.15	3.95	4	9.33	0	5.71
Hole puncher	school/office supply	Punch	96.5	90	1.405	1.435	66.5	72	1.605	1.495	4.85	4.775	2.925	3.4	2.95	3.725	4.4	4.1
Horn	music	Honk	96.5	80	1.3	1.39	23	23.5	1.75	2.895	4.55	4.475	2.15	2.475	2.975	3.325	3.07	3.53	20.37	7	4.84
Hourglass	kitchen item	Time	70	47	1.2	1.755	23.5	23.5	3.035	2.9	4.55	4.725	2.575	2.65	3.225	3.65	3.9	3.58	0.9	0	8.58
Ice cube tray	kitchen item	Freeze	83	83.5	1.62	1.39	56.5	53	1.765	1.925	5	4.8	3.125	3.4	2.85	3.6	4.6	4.8
Iron	household article	Iron	100	96.5	0.175	0.35	66.5	66.5	1.555	1.53	4.875	4.725	2.875	3.575	3.425	3.675	3.83	4.44	16.12	0	7.32
Jar	kitchen item	Store	93.5	73.5	0.7	1.45	30	30	2.63	2.625	4.5	4.5	2.9	3.575	2.6	2.675	2.72	3.45	8.25	2	5.44
Ketchup bottle	kitchen item	Squeeze	70	73	2.155	2.03	60	47	1.55	2.28	4.65	4.75	3.25	3.85	2.2	2.825	3.15	3.05		0
Key	other	Unlock	100	100	0.175	0	33.5	26.5	2.315	2.42	4.95	4.925	4.375	4.65	3.025	3.525	4.35	4.5	68.96	14	3.58
Keyboard	electronic	Type	100	100	0.35	0	93.5	87	0.35	0.7	4.875	4.675	4.5	4.65	3.375	3.825	4.58	4.56	1.8	2	9.32
Knife	kitchen item	Cut	100	100	0.175	0.175	86.5	80	0.63	0.97	4.9	4.9	3.9	4.225	3.025	3.725	3.85	4.45	46.55	6	4.15
Ladle	kitchen item	Scoop	66.5	80	1.555	0.865	50	33.5	2.145	2.605	4.7	4.25	3.275	3.15	2.45	2.575	4.11	4.38	0.61	0	9.83
Lamp	furniture	Light	96.5	96.5	0.52	0.35	63.5	28	1.3	2.825	4.775	4.675	3.95	4.125	3.65	3.675	3.35	3.53	12.82	2	4
Lantern	household article	Light	63.5	70	1.42	1.215	66.5	53.5	1.475	2.035	4.925	4.65	2.25	2.575	4.175	4.175	3.83	3.68	2.02	4	8.55
Lemon	food	Squeeze	100	100	0	0	43.5	56.5	2.195	2.085	4.975	4.8	3.575	3.675	2.825	2.725	4.89	4.85	11.67	4	4.74
Lettuce	food	Eat	87	87	0.87	1.14	50	46.5	1.88	2.365	4.6	4.375	3.9	3.95	3.125	3.7	3.85	3.79	3.39	0	4.28
Lightbulb	electronic	Light	96.5	96.5	0.885	0.875	33.5	30	2.565	2.555	4.975	4.875	3.825	4.2	2.75	3.3	4.45	4.5		0	5.89
Lighter	other	Light	100	100	0.175	0	93.5	70	0.35	1.465	4.925	4.875	2.75	3.3	2.975	3.475	4.6	4.55	4.98	0	7.12
Lipstick	bathroom items	Apply	96.5	100	0.175	0	46.5	33.5	1.89	2.34	5	4.825	3.125	3.325	3.1	3.3	4.55	4.8	8.76	2	5.42
Lock	other	Lock	100	100	0.63	1.205	73	63	1.24	1.545	4.85	4.85	3.35	3.95	3.65	3.775	3.65	3.84	19.04	6	5.74
Lollipop	food	Lick	93.5	83.5	0.285	0.74	66.5	76.5	1.235	1.14	4.9	4.725	2.825	3.25	3.575	3.95	3.55	3.7	1.75	0	3.89
Magnet	tool	Attract	93.5	93	0.285	0.35	53.5	43.5	1.85	2.67	4.8	4.675	2.5	2.625	2.725	2.925	4.13	3.94	2.75	2	6.1
Magnifying glass	other	Magnify	80	83.5	0.97	0.975	70	37	1.4	1.945	5	4.9	2.35	2.775	2.7	2.825	4.75	4.6		1
Marbles	toy	Roll	96.5	47	0.525	1.145	36.5	43.5	2.015	1.975	4.975	4.55	2.375	2.625	3.425	3.3	3.9	4.1	2.92	2	7.05
Marker	school/office supply	Write	96.5	96.5	0.525	0.35	66.5	47	1.34	1.865	4.7	4.65	3.275	3.825	2.2	2.45	4	4	5.24	0	4.89
Measuring spoons	kitchen item	Measure	90	77	0.36	1.435	90	90	0.525	0.525	5	4.85	3.2	3.6	3.05	3.775	4.16	4.55
Microphone	electronic	Sing	100	93.5	0	1.095	57	57	1.6	1.79	4.825	4.75	2.6	2.825	3.125	4.05	3.79	4.2	4.53	4	6.25
Monitor	electronic	Watch	63	67	1.625	1.3	40	46.5	2.41	2.37	4.825	4.725	4.35	4.575	2.975	3.475	3.47	4.11	7.35	0	9.68
Mouse	electronic	Click	100	96.5	0.7	0.7	40	50	2.035	2.315	4.675	4.525	4.3	4.575	3.075	3.1	3.22	3.82	17.37	0	4.94
Mug	kitchen item	Drink	63.5	80	1.13	0.72	76.5	60	1.205	1.53	4.925	4.675	4.025	4.225	2.4	2.9	4.35	4.75	5.92	0	5.15
Mushrooms	food	Eat	100	100	0	0	43.5	47	2.535	2.24	4.875	4.625	3.125	3.4	3.075	2.775	3.9	4.45	2.84	0	6.44
Nail clipper	bathroom items	Clip	83.5	90	0.975	0.975	80	50	0.91	1.71	4.975	4.775	3.575	4	3.5	4.05	4.3	4.6
Nail polish	bathroom items	Paint	93.5	93	0.525	0.35	53	26.5	1.775	2.51	4.975	4.625	3.175	3.2	2.9	2.95	4.21	4.2		0
Necklace	jewel	Wear	93	80	0.35	1.04	73.5	63.5	1.3	1.78	4.65	3.75	3.3	3.175	2.95	3.125	3.11	2.6	9.71	1	5
Notebook	school/office supply	Write	96.5	96.5	0.35	0.35	77	70	1.065	1.365	4.9	4.95	3.8	4.275	2.55	3.275	4.2	4.1	4.61	2	6.37
Onion	food	Peel	100	96.5	0.175	0.175	43	70	2.225	2.835	4.925	4.575	3.375	3.825	2.825	3.15	4.3	4.35	4.24	0	6.05
Orange	food	Peel	100	96.5	0	0.175	56.5	40	1.37	1.97	4.825	4.7	3.675	4.175	2.55	2.375	4.8	4.9	10.2	4	3.26
Outlet	electronic	Plug	56.5	77	2.345	1.62	80	76.5	1.04	1.045	4.475	4.775	4.075	4.375	3.325	3.675	3.5	3.95	2	1	8.32
Oven mitt	kitchen item	Wear	77	90	1.595	1.765	30	40	2.72	2.595	4.95	4.875	3.325	3.5	2.85	3.325	4.35	4.45
Pacifier	other	Suck	83.5	63.5	0.845	1.365	83	73	0.86	1.37	4.975	4.7	1.9	2.425	3.125	3.25	4.11	4.67	0.37	0	4.56
Paddle	sports	Hit	73	73	1.84	1.68	43	47	1.84	2.04	4.525	4.35	2.475	2.925	2.5	3.275	3.73	4.25	2.12	0	6.58
Paintbrush	school/office supply	Paint	80	73	0.81	0.84	70	66.5	1.215	1.245	4.85	4.825	2.975	3.1	3.05	3.425	3.5	3.58	0.41	0	6.22
Paper clip	school/office supply	Clip	86.5	93.5	0.695	0.285	43.5	47	2.02	2.265	4.975	4.95	3.4	3.85	2.25	2.875	4.9	4.89	0.04	0	6.42
Pasta	food	Cook	70	50	1.07	1.32	36.5	33	1.9	1.95	4.75	4.425	3.85	4.05	2.65	3.125	2.84	3.16	4.24	0	5.78
Pear	food	Eat	96.5	96.5	0.175	0.175	70	73.5	1.39	1.35	4.9	4.75	2.775	3.55	2.575	2.725	4.55	4.65	1.31	3	4
Peas	food	Eat	76.5	60	2.015	2.555	50	43.5	1.965	2.245	4.425	4	2.675	3.2	2.725	2.225	2.44	3.42	4.65	3	3.95
Pen	school/office supply	Write	100	100	0.175	0	90	93	0.525	0.35	4.875	4.775	4.475	4.725	2.6	3.2	3.5	3.7	23.9	8	5.11
Pencil	school/office supply	Write	100	100	0	0	86.5	90	0.535	0.525	5	4.925	3.975	4.525	2.375	3.5	4.7	4.85	9.67	7	4.06
Pepper grinder	kitchen item	Grind	46.5	36.5	2.59	2.51	37	26.5	2.165	2.9	4.8	4.525	2.925	3.05	3.2	3.225	4.21	4.37		0
Perfume	bathroom items	Spray	96.5	50	0.805	2.335	86.5	93.5	0.87	0.35	4.65	3.95	3.5	3.65	3.3	3.225	3.16	3.15	11.29	2	7.06
Pie	food	Eat	96.5	100	0.46	0.285	43.5	50	1.82	1.6	4.8	4.475	2.85	3.525	3.65	3.55	4.74	4.25	28.73	2	3.67
Pill box	medical	Organize	20	26.5	2.78	2.69	17	17	3.175	3.24	4.85	4.6	2.525	2.35	2.925	3.425	3.84	4.73	0.47	0	9.3
Pills	medical	Swallow	83	96.5	0.42	0.175	50	53.5	1.925	1.83	4.875	4.65	3.325	3.55	2.3	2.475	4.35	4.25	24.73	1	6.06
Pinwheel	toy	Blow	36.5	28	2.635	2.735	40	40	2.05	2.19	4.725	4.7	2.15	2.15	3.15	3.325	3.43	3.88	0.14	0	7.63
Pistachios	food	Crack	60	60	1.51	1.58	33	43.5	2.125	2.15	4.75	4.65	3.025	3.175	2.975	3.45	4.33	4.82	0.24	0	8.74
Pitcher	kitchen item	Pour	60	57	1.115	0.93	60	67	1.645	1.45	4.725	4.3	3.225	3.5	2.4	2.7	3.63	4.06	3.02	2	6.42
Pizza	food	Eat	100	100	0.595	0.35	83.5	87	0.87	0.7	4.95	4.75	3.875	4.225	3.55	3.125	4.15	3.85	33.39	1	4.67
Plate	kitchen item	Eat	96.5	93.5	0.35	0.525	30	26.5	2.575	2.645	4.925	4.675	4.425	4.575	2.275	2.725	4	4.1	25.57	3	3.84
Pliers	tool	Squeeze	73	70	1.52	1.56	20	14	3.055	3.135	4.675	4.475	2.45	2.85	2.625	2.925	3.53	4.32	1.16	0	7
Pot	kitchen item	Cook	83.5	93.5	1.305	0.46	67	60	1.535	1.85	4.725	4.675	3.825	4.05	2.45	2.975	3.67	3.65	21.64	6	5.95
Present	other	Wrap	30	56.5	1.99	1.545	27	26.5	2.115	2.445	4.85	4.4	3.2	3.525	3.075	3	3.85	3.65	48.39	4	4.83
Printer	electronic	Print	96.5	93.5	0.35	0.455	90	90	0.525	0.525	4.95	4.85	4	4.375	3.575	3.725	3.95	4.35	2.1	0	7.61
Protractor	school/office supply	Measure	73	62	0.94	1.335	80	90	0.905	0.525	4.825	4.775	2.35	2.7	2.475	3.625	4.38	4.16	0.06	0	9.75
Purse	other	Carry	43.5	56.5	1.765	1.435	53.5	53.5	2.005	1.835	4.7	4.475	3.525	3.625	3.275	3.4	3.3	3.26	19.67	5	5.53
Q-tip™	bathroom items	Clean	50	70	1.6	1.305	80	66.5	0.77	1.395	4.825	4.75	3.625	4.075	2.025	2.525	5	4.8
Radio	electronic	Listen	93	86.5	0.525	0.88	73.5	66.5	1.3	1.62	4.625	4.45	2.975	3.125	3.65	3.725	2.29	2.33	75.59	8	5.17
Razor	bathroom items	Shave	76.5	90	1.39	0.805	90	86.5	0.525	0.535	4.8	4.6	3.7	4.025	2.9	3.35	3.95	4.26	6.86	5	7.11
Recorder	music	Play	56.5	53.5	0.985	1.095	66.5	63	1.235	1.705	4.45	4.125	2.05	2.475	2.725	3.15	4.06	4.67	4.94	0	8.37
Remote control	electronic	Click	100	100	0.785	1.075	30	13	2.38	2.68	4.925	4.9	4.05	4.425	3.4	3.325	3.8	4.3		0
Ring	jewel	Wear	100	100	0.175	0	76.5	67	1.205	1.56	4.8	4.75	3.45	3.65	3.825	3.65	3.37	3.15	71	0	4.53
Rolling pin	kitchen item	Roll	66.5	73	1.26	0.875	80	80	0.845	0.755	4.75	4.5	2.525	3.125	2.325	2.475	4.42	4.67		0	7.6
Rope	tool	Tie	96.5	100	0.35	0	80	87	1.035	0.635	4.875	4.825	2.575	2.975	3.225	3.925	3.95	4.35	22.25	5	5.44
Rubber duck	toy	Play	96.5	100	1.16	0.975	36.5	26.5	2.01	2.085	4.975	4.9	2.4	2.475	3.025	3.275	4.75	4.9	20.65	4
Rubik's Cube™	toy	Solve	93.5	80	0.46	0.77	50	46.5	1.535	1.925	5	4.875	2.95	3.25	3.475	3.85	4.74	4.6
Ruler	school/office supply	Measure	100	100	0.175	0	93	96.5	0.35	0.175	4.9	4.875	3.25	3.75	2.55	3.375	3.95	4.55	3.18	1	5.94
Safe	household article	Open	83	73.5	0.795	0.755	13.5	43	2.96	2.04	4.8	4.675	2.65	2.8	3.475	3.65	3.79	4.06	5.53	6	5.11
Safety pin	other	Pin	70	59	0.88	1.21	46.5	37	2.5	2.625	4.925	4.875	2.725	3.225	2.7	3.325	4.85	4.8		0	6.53
Salt shaker	kitchen item	Shake	86.5	83.5	1.37	1.465	67	56.5	1.56	1.995	4.75	4.75	3.55	3.875	3.15	3.475	4.1	4.1	0.12	0	5.42
Sandal	clothing	Wear	60	86.5	1.51	0.695	73.5	60	1.035	1.61	4.65	4.525	3.275	3.425	3.175	3.6	3.2	3.2	0.22	3	5.21
Saw	tool	Saw	93.5	90	0.805	1.05	60	53	0.97	1	4.775	4.725	2.15	2.475	3	3.075	3.47	4	6.92	0	5.36
Scale	bathroom items	Weigh	93.5	90	1.065	0.905	77	80	1.065	0.975	4.775	4.725	3.225	3.65	3.2	3.675	3.65	4.3	8.33	0	8.85
Scarf	clothing	Wear	96.5	90	0.46	0.52	53	50	1.65	2.105	4.775	4.375	3.25	3.875	2.575	3.4	3.65	3.95	4.69	2	5.68
Scissors	school/office supply	Cut	100	100	0.175	0	100	93	0	0.35	4.95	4.925	3.725	4.125	2.95	3.45	4.35	4.3	6.69	0	4.5
Screwdriver	tool	Screw	96.5	100	0.525	0.175	66	60	1.49	1.805	4.925	4.8	2.9	3.35	2.9	3.4	4.6	4.42	2.49	1	6
Sharpener	school/office supply	Sharpen	100	100	0.74	0.92	93.5	93	0.35	0.35	4.775	4.725	2.875	3.45	3.2	3.85	3.75	3.95	0.33	0	6.44
Shoe	clothing	Run	80	63	1.47	1.385	23.5	43	1.68	1.87	4.65	4.675	4.425	4.825	3.75	4.175	3.5	3.1	29.39	27	2.6
Shorts	clothing	Wear	90	93	0.97	0.7	90	90	0.525	0.525	4.65	4.65	3.6	3.875	3.2	3.65	3.6	3.65	9.41	0	3.95
Shovel	tool	Dig/Shovel	76.5	73.5	1.46	1.39	50	50	1.79	1.67	3.8	3.475	2.675	2.825	3.075	3	2.68	3	6.06	2	6.28
Sippy cup	kitchen item	Drink/Sip	43.5	53.5	2.075	2.115	60	53.5	1.78	1.69	4.75	4.675	1.875	2.475	3.2	3.625	3.82	4.24
Skate	sports	Skate	93	93	1.54	1.035	90	86.5	0.46	0.695	4.675	4.6	2.4	2.825	3.825	4.15	3.85	3.79	4.29	0	5.37
Skirt	clothing	Wear	100	87	0.175	0.635	83.5	70	0.87	1.53	4.75	4.475	2.875	2.875	2.95	3.4	4	4	9.73	2	5.67
Soap dispenser	household article	Pump	73	73	2.015	2.29	33.5	23	2.67	3.05	4.85	4.65	3.975	4.375	2.725	2.775	3.21	3.47		0
Socks	clothing	Wear	100	100	0.285	0	87	77	0.7	1.195	5	4.85	4.525	4.6	2.35	3.325	3.75	4.05	18.25	3	2.94
Speaker	clothing	Listen	90	96.5	0.52	0.175	60	56.5	1.775	1.955	4.85	4.775	3.375	3.75	3.875	3.925	3.8	4.28	6.29	2	6.11
Sponge	household article	Clean/Wipe	96.5	96.5	0.35	0.175	26.5	33	2.42	2.465	4.9	4.45	3.475	3.775	3.15	2.45	4	4.1	4.69	1	5
Spray bottle	household article	Spray	67	70	1.47	1.375	86.5	93.5	0.62	0.35	4.9	4.8	3.175	3.525	3.1	3.825	4.6	4.58
Squeegee	household article	Clean/Wipe	50	53.5	2.115	2.175	30	57	2.555	1.59	4.3	4.125	2.1	2.525	3.25	3.55	3.67	4.8	0.24	0	9.94
Stamp	school/office supply	Stamp	90	93	0.63	0.63	90	83	0.525	0.7	4.65	4.475	2.275	2.625	2.9	3.2	3.46	3.92	4.31	0	6.33
Staple remover	school/office supply	Remove	83	80	0.62	1.035	43.5	52	2.335	1.825	4.775	4.8	2.525	3.175	2.95	3.7	4.33	4.63
Stapler	school/office supply	Staple	100	100	0	0	90	73	0.46	1.24	5	4.95	3.525	4.2	3.1	3.825	4.6	4.75	0.86	0	5.83
Strainer	kitchen item	Strain	60	63.5	1.58	1.515	46.5	53.5	2.05	1.63	4.55	4.525	3.075	3.425	2.95	3.3	3.39	3.55	0.27	0	9.63
Strawberries	food	Eat	100	96.5	0	0.175	77	70	1.195	1.435	5	4.9	3.65	4.05	3.875	3.75	4.85	4.9	3.9	1	4.21
Sunglasses	clothing	Wear	76.5	66.5	0.875	0.86	73	50	1.24	1.96	4.85	4.725	3.35	3.825	2.9	3.05	3.4	3.45	3.92	0	5.56
Sword	toy	Stab	100	100	0.285	0	37	26.5	2.65	2.775	4.825	4.775	2.3	2.275	4.225	4.125	3.55	3.95	26.18	9	5.45
Syringe	medical	Inject	70	86.5	1.265	0.695	23	35	2.94	2.6	4.775	4.675	2.25	2.5	3.225	3.625	4.26	4.61	1.69	0	10.63
Tape dispenser	school/office supply	Tape	93	100	1.315	0.985	56.5	53.5	1.995	2.085	4.825	4.7	3.075	3.9	3.125	3.6	4.22	4.47
Tape measure	tool	Measure	47	56.5	1.515	1.34	87	96.5	0.635	0.175	4.925	4.825	3	3.225	3.55	3.875	4.15	4.3		0	8.34
Tea bag	food	Steep	86.5	90	0.63	0.46	26.5	23.5	2.605	2.975	4.925	4.85	3.875	3.725	2.8	3.825	4.65	4.8	0.02	0	6.67
Teacup	kitchen item	Drink	33.5	37	2.495	1.95	70	67	1.19	1.495	4.775	4.5	3.4	3.8	3.05	3.5	3.85	4.5	0.61	0	5.39
Teapot	kitchen item	Pour	83	83.5	0.86	0.805	70	70	1.435	1.375	4.9	4.775	3	3.225	3.55	3.75	3.9	3.9	0.84	0	6.22
Teddy bear	toy	Play	73	70	1.05	1.2	37	26.5	2.56	2.44	4.925	4.9	2.975	3.55	3.65	3.85	3.37	4.1		0
Tennis racket	sports	Hit	96.5	100	1.08	0.92	26.5	46.5	2.27	1.785	4.975	4.9	2.65	2.725	3.425	3.775	4.68	4.65		1	7.27
Thermometer	other	Measure	90	83.5	0.63	1.11	36.5	33	2.445	2.35	4.65	4.3	2.775	3.15	2.95	2.75	2.5	3.06	2.14	10	6.63
Thermos	kitchen item	Drink	96.5	76.5	0.35	1.465	43.5	36.5	2.62	2.35	4.925	4.725	2.85	3.225	3	3.1	3.61	3.5	1.12	0	8.29
Thread	other	Sew	73.5	76.5	1.515	1.485	63.5	63.5	1.78	1.715	4.8	4.7	2.825	3.25	2.9	3.675	4.05	4	4.41	4	7.06
Tie	clothing	Tie	83.5	90	0.645	0.36	60	58.5	1.1	1.1	4.875	4.5	2.6	2.95	3	2.625	4.11	3.85	20.27	5	4.74
Tissue	household article	Blow	90	83	0.63	1.745	43.5	30	2.31	2.33	4.675	4.525	3.7	4.275	3.375	4.35	4.65	4.3	10.71	4	4.76
Toaster	kitchen item	Toast	100	100	0	0	80	80	1.035	0.975	4.925	4.875	3.625	4.1	3.45	3.825	4.25	4.5	3.82	0	6.72
Toilet paper	bathroom items	Wipe	83.5	86.5	1.3	0.87	60	63.5	1.665	1.715	5	4.825	4.475	4.6	2.775	3.2	4.85	4.75		0	5.09
Tomato	food	Eat	100	100	0.175	0	30	40	2.54	2.185	4.975	4.875	3.7	3.9	2.575	2.725	4.9	4.95	5.92	2	4.61
Tongs	kitchen item	Grab	90	86.5	0.695	0.845	26.5	38	2.845	2.645	4.875	4.9	3.175	3.475	2.9	3.575	4.5	4.41	0.78	0	7.78
Toothbrush	bathroom items	Brush	100	96.5	0.175	0.175	93	76.5	0.35	0.885	5	4.85	4.65	4.675	3.05	3.3	4.15	3.9	4.98	1	4.33
Toothpaste	bathroom items	Squeeze	100	96.5	0	0.175	40	40	1.63	2.125	4.775	4.75	4.5	4.6	2.55	3.175	4.25	4.7	2.49	1	3.33
Towel	household article	Dry	90	86.5	1.045	0.875	37	56.5	1.465	1.62	4.9	4.55	4.275	4.425	2.75	3.25	3.45	3.6	14.02	6	3.22
Toy car	toy	Drive	96.5	100	1.055	0.81	40	73.5	1.73	1.085	4.825	4.625	2.35	2.825	3.5	3.825	3.32	3.65	482.41	71	3.37
Toy train	toy	Play	86.5	90	1.535	1.38	60	43.5	1.76	2.395	4.825	4.525	2.175	2.475	3.7	3.75	3.1	3.45	78	24	4
Toy truck	toy	Play	93	100	1.37	1.755	53.5	63.5	2.075	1.485	4.925	4.875	2.3	2.725	3.55	3.95	3.79	4	72.71	20	3.79
Tray	kitchen item	Serve	66.5	57	1.665	2.1	53.5	30.5	1.715	2.545	4.825	4.375	2.975	3.475	3.125	3.25	3.75	3.68	8.04	12	6.05
Trophy	decoration	Win	100	90	0.175	0.7	57	63.5	2.075	1.78	4.95	4.875	2.575	3.1	4.075	3.825	4.5	4.7	7.51	2	5.55
Umbrella	other	Open	100	100	0.175	0	56.5	30	1.755	2.215	4.9	4.825	3.375	3.675	3.175	3.8	3.4	3.5	7.49	2	5.68
USB drive	electronic	Insert	70	76.5	1.605	2.03	40	20	2.53	2.59	4.95	4.8	3.7	4.075	3.1	3.75	4.35	4.45
Vase	decoration	Fill	100	96.5	0.175	0.175	23.5	23	2.645	2.805	4.825	4.675	2.925	3.15	3.025	2.85	3.63	3.6	3.84	12	7.89
Wallet	other	Carry	77	40	1.065	1.37	36.5	43	2.66	2.225	4.55	4.275	3.775	4.225	3.175	3.55	3.15	3.56	22.8	2	5.89
Watch	jewel	Wear	100	100	0.63	0.175	56.5	43.5	2.085	2.31	4.925	4.875	3.65	4.05	4.125	4.125	4	3.75	49.88	9	4.33
Water gun	toy	Shoot	93.5	93	2.095	1.95	30	56.5	1.895	1.705	4.8	4.4	2.3	2.65	3.275	3.35	2.95	2.85		0
Watermelon	food	Eat	100	100	0	0	70	80	1.4	0.975	5	4.725	3.4	3.75	3.35	2.8	4	4.05	2	0	4.22
Weight	sports	Lift	47	43.5	2.08	2.415	66.5	60	1.685	1.93	4.475	4.025	3.075	3.15	3.275	3.525	2.82	3.35	36	5	6.53
Whisk	kitchen item	Whisk	63	86.5	1.705	1.075	53.5	43	1.69	2.04	4.85	4.85	3.025	3.225	2.95	3.775	4.5	4.84	0.14	0	8.72
Whistle	toy	Blow	100	100	0.175	0	73	76.5	0.84	0.875	4.925	4.775	2.225	2.9	2.675	3.3	4.15	4.47	11.27	0	5.42
Wine	food	Drink	93	80	1.775	1.92	86.5	90	0.535	0.52	4.65	4.45	2.55	3.2	2.675	3.025	4.28	4	60.25	9	7.9
Wooden fork	kitchen item	Eat	96.5	100	1.095	0.905	13.5	36.5	2.875	2.59	4.775	4.55	2.225	2.45	2.125	2.7	3.5	4.21	8.8	4	3.63
Wooden spoon	kitchen item	Stir	96.5	96.5	1.095	1.1	50	50	1.96	2.115	4.85	4.65	3.275	3.725	2.1	2.025	4.3	4.9	7.06	1	2.5
Wrench	tool	Tighten	86.5	86.5	0.685	1.075	16.5	26.5	2.375	2.805	4.85	4.625	2.575	2.85	3	3.475	4.12	4.7	3.35	0	7.84
Yarn	other	Knit	73.5	96.5	1.245	0.175	53.5	53.5	2.085	2.015	4.75	4.65	2.675	2.85	3.2	3.85	3.8	4.16	1.59	0	6.61
Yo-yo	toy	Play	96.5	100	0.35	0	57	63.5	1.92	1.685	4.825	4.625	2.45	2.725	2.575	3.15	4.05	4.4	0.04	0	5.62

## Sheet: Notes
Picture Perfect Set Norms, Version 01, February 22, 2018
These materials accompany "Picture perfect: A stimulus set of 225 pairs of matched clipart and photographic images normed by Mechanical Turk and laboratory participants",
published in Behavior Research Methods (Springer).
Authors: Raheleh Saryazdi, Julie Bannon, Agatha Rodrigues, Chris Klammer, Craig G. Chambers (University of Toronto)
The full set of clipart and photographic images can be freely download from author Craig Chambers' laboratory website.
If future updates of the supplementary materials in this workbook are performed, they will also be available from the website mentioned above.
